# Supplementary material for: Negligible transcriptome and metabolome alterations in RNAi insecticidal maize against Monolepta hieroglyphica
Source: Plant Cell Rep. 2020 Aug 31;39(11):1539–47. doi: 10.1007/s00299-020-02582-4 (PMC7554010; doi:10.1007/s00299-020-02582-4)
Supplement: Supplementary file 1 — Supplementary file1 (XLSX 757 kb) [file 299_2020_2582_MOESM1_ESM.xlsx]

## Sheet: Class1-Class2
id	MS2 name	rt	mz	MS2 score	MEAN Class1	MEAN Class2	VIP	Q-VALUE	FOLD CHANGE	LOG_FOLDCHANGE
1	Farnesylacetone	481.311	263.236	0.9997	0.494205	0.469883	0.43216	0.858626	1.05176	0.0728068
2	Cortexolone	419.211	347.218	0.99919	0.0061943	0.0273171	1.92184	0.305846	0.226755	-2.14079
3	D(+)-Melezitose	37.0534	527.157	0.97975	0.0555035	0.0541554	0.447065	0.861371	1.02489	0.0354733
4	Erucamide	582.012	338.341	0.97375	1.64831	1.72316	0.255515	0.829451	0.956561	-0.0640704
5	Dl-Valine	44.4243	118.086	0.9726	0.402214	0.298216	1.70534	0.238623	1.34873	0.431603
6	Phenylalanine	196.18	166.058	0.9709	0.00908436	0.00899069	0.196071	0.891398	1.01042	0.0149536
7	Dl-Dihydrosphingosine	362.249	302.305	0.96893	0.016112	0.0116515	0.807364	0.757567	1.38282	0.467616
8	N,N,N-trimethyllysine	27.9159	189.159	0.96583	0.0311577	0.029239	0.761984	0.81568	1.06562	0.0916954
9	Adenosine 5'-monophosphate	46.6321	348.069	0.96399	0.0388117	0.0217148	1.44573	0.306375	1.78733	0.83781
10	Glutamic acid	81.3007	148.06	0.9593	0.00639819	0.00453433	1.5348	0.391539	1.41106	0.496775
11	L-Tryptophan	173.18	205.097	0.95399	0.158146	0.10953	2.08756	0.0827579	1.44386	0.529928
12	O-Phosphocholine	31.3861	184.073	0.9389	0.303321	0.382837	0.771235	0.635721	0.792297	-0.335887
13	Dl-Proline	35.3777	116.07	0.93346	0.553119	0.472254	1.74575	0.216984	1.17123	0.228029
14	Urea	373.753	82.537	0.928	0.0196917	0.0200686	0.323877	0.888778	0.981219	-0.0273522
15	Kaempferol-3-O-rutinoside	234.152	596.167	0.9255	0.147984	0.135559	0.551374	0.853304	1.09166	0.126522
16	Rutin	251.535	611.185	0.9238	0.00117672	0.00115463	0.605437	0.890526	1.01913	0.0273413
17	Dl-Glutamic acid	31.9254	148.06	0.92326	1.11367	1.39314	1.47074	0.327642	0.799397	-0.323016
18	L-Glutamine	31.1145	147.076	0.92323	0.421	0.295731	1.06504	0.452996	1.42359	0.509538
19	5-Deoxy-5'-methylthioadenosine	169.706	298.096	0.9201	0.045464	0.0352857	1.2585	0.623917	1.28846	0.365644
20	Dl-3-Hydroxynorvaline	32.1795	134.081	0.91932	0.498388	0.562245	0.496902	0.701037	0.886425	-0.173929
21	D-Pantothenic acid	158.195	220.118	0.90465	0.0143771	0.0148492	0.129471	0.876378	0.968206	-0.0466139
22	Nerol	32.4232	137.132	0.89795	0.394826	0.381555	0.638015	0.759248	1.03478	0.0493255
23	Dl-Indole-3-lactic acid	173.18	188.07	0.89419	0.059406	0.0404645	2.08563	0.0836425	1.4681	0.553951
24	Asparagine	51.7814	133.049	0.894	0.0166606	0.0148408	0.780893	0.810445	1.12262	0.166871
25	Diisooctyl phthalate	560.867	391.283	0.89288	0.0295079	0.0292313	0.0650699	0.891785	1.00946	0.0135851
26	1-Methylpyrene	157.054	217.104	0.89261	0.00553402	0.00547958	0.308292	0.880266	1.00994	0.0142628
27	Vitexin	218.911	433.112	0.89206	0.00717567	0.00757785	0.0248334	0.861246	0.946927	-0.0786744
28	D-Phenylalanine	148.578	166.086	0.8916	0.340781	0.251092	1.86633	0.312276	1.35719	0.440628
29	Hexadecanamide	496.041	256.263	0.88845	4.98664	5.04768	0.0511099	0.886385	0.987907	-0.0175529
30	Deoxyadenosine	133.665	252.109	0.88782	0.0381098	0.0606342	0.878682	0.630347	0.628519	-0.669971
31	Ferulic Acid	202.06	195.065	0.87672	0.0789359	0.0775506	0.356506	0.878988	1.01786	0.0255438
32	Guanosine	134.935	284.098	0.8743	0.0495185	0.0509104	0.0830834	0.883884	0.972659	-0.0399938
33	Inosine	135.114	269.087	0.87128	0.0281904	0.0290926	0.0508843	0.883374	0.968989	-0.0454483
34	Pheophorbide A	519.856	593.274	0.86966	0.0313859	0.0401721	1.15777	0.549195	0.781285	-0.356078
35	Dl-Homoserine	31.3873	120.065	0.8676	0.141749	0.130309	1.01914	0.711684	1.08779	0.121405
37	Geranylacetone	443.013	195.174	0.85854	0.0078837	0.00763775	0.820004	0.783947	1.0322	0.0457258
38	1-Palmitoyl-Sn-Glycero-3-Phosphocholine	419.746	496.338	0.84405	0.0246684	0.0209304	1.06487	0.723047	1.17859	0.23706
39	Trigonelline	57.5968	138.049	0.8433	0.00508466	0.00308866	2.05074	0.0710747	1.64623	0.719169
40	trans-P-Coumaric acid	196.181	165.054	0.84059	0.114053	0.114673	0.123697	0.893441	0.994592	-0.00782374
41	Valine	56.2596	118.086	0.8405	0.0237561	0.0188027	2.15711	0.089897	1.26344	0.337355
42	3-Methoxybenzenepropanoic acid	240.967	180.044	0.8398	0.0419897	0.0611434	1.32444	0.380905	0.686741	-0.542161
43	L-Glutamic acid	36.1991	147.065	0.8377	0.0154104	0.015876	0.0100084	0.876799	0.970673	-0.0429421
44	Kaempferol	226.13	287.054	0.83663	0.00989113	0.0122548	1.26742	0.311103	0.807125	-0.309136
45	N,N-Dimethylglycine	645.893	104.03	0.8314	0.283698	0.276605	0.64419	0.777036	1.02564	0.0365267
46	Tyrosine	138.745	182.081	0.8238	0.00331995	0.00374738	0.530967	0.806084	0.885937	-0.174724
47	Damascenone	283.097	191.143	0.82247	0.0294339	0.0288779	0.129453	0.88592	1.01925	0.0275092
48	Dl-Norleucine	32.4293	118.086	0.8141	0.134494	0.108377	0.392711	0.824786	1.24098	0.311484
49	1-Oleoyl-Sn-Glycero-3-Phosphocholine	423.495	522.354	0.80363	0.0377751	0.0649949	1.60647	0.230147	0.5812	-0.782892
50	Galactinol	37.2619	365.104	0.80291	1.00148	0.915685	1.21911	0.420057	1.0937	0.129211
51	D-Myo-inositol 4-monophosohate	31.7788	261.036	0.80114	0.108513	0.101038	0.537281	0.805273	1.07398	0.102964
52	Octanal	189.028	125.986	0.7996	0.108177	0.146825	0.808052	0.660321	0.73678	-0.440695
53	L-Serine	30.0439	106.05	0.79463	0.228716	0.165419	1.29949	0.417487	1.38264	0.467429
54	N-Acetyl-L-arginine	46.3956	217.129	0.79159	0.0196906	0.0161714	0.750961	0.799865	1.21762	0.284061
55	Quercetin	215.969	303.049	0.78669	0.00980272	0.00909092	0.19349	0.864607	1.0783	0.108756
56	D-Maltose	37.1846	325.112	0.78655	0.431939	0.400551	1.1062	0.626511	1.07836	0.108843
57	Levoglucosan	57.2192	180.041	0.7855	0.00121348	0.00130317	0.0389072	0.863112	0.931177	-0.102873
58	5-Formylsalicylic acid	449.713	149.023	0.7848	0.0429385	0.0432299	0.113998	0.875536	0.993257	-0.00976081
59	3-Methylbenzyl alcolhol	162.73	105.07	0.78198	0.025082	0.025674	0.0218949	0.877683	0.976939	-0.0336601
60	Ambroxane	464.728	237.221	0.77318	0.00621936	0.00623123	0.0737593	0.895472	0.998094	-0.00275225
61	trans-2,3,4-Trimethoxycinnamic Acid	239.504	239.088	0.76949	0.0033683	0.00321367	0.500897	0.795221	1.04812	0.0678008
62	D-Pipecolinic acid	45.8313	130.086	0.76875	0.0608629	0.0656407	0.0793311	0.862949	0.927213	-0.109027
63	Adenine	46.5005	136.062	0.76861	0.069281	0.102922	1.56274	0.306675	0.673143	-0.571015
64	Caffeic acid	170.507	181.049	0.76433	0.0531032	0.0310038	0.934971	0.395837	1.7128	0.776354
65	Acrylic acid	316.919	73.0646	0.7575	0.0195776	0.016692	0.900471	0.770646	1.17288	0.230054
66	Triethylamine	498.983	102.128	0.74733	0.100243	0.0930203	0.81999	0.720676	1.07765	0.107886
67	Tyramine	102.302	138.091	0.74239	0.206463	0.17644	0.76735	0.767633	1.17016	0.226704
68	Linolenic acid	484.787	279.231	0.73894	0.00902182	0.0321819	2.40536	0.063498	0.280339	-1.83476
69	N-Tetradecanamide	453.194	228.232	0.73345	0.185825	0.184178	0.125676	0.889434	1.00894	0.0128457
70	Sedoheptulose anhydride	33.5001	210.097	0.73194	0.0705344	0.0808196	0.548391	0.764685	0.872739	-0.196378
71	L-Isoleucine	80.4846	132.102	0.7283	0.194207	0.132365	2.05952	0.189286	1.46721	0.553075
72	Pro-Leu	134.458	229.154	0.72782	0.011578	0.0103763	0.34399	0.851078	1.11581	0.158094
73	Dl-2-Aminooctanoic acid	143.686	160.133	0.72268	0.114963	0.123748	0.53415	0.860579	0.929005	-0.106241
74	L-Leucine	93.9876	132.102	0.7214	0.263672	0.200716	1.83779	0.300396	1.31366	0.393588
75	Uridine5-monophosphate	44.4964	325.042	0.71992	0.0260342	0.0158975	1.63504	0.431502	1.63763	0.711611
76	Hypoxanthine	57.5824	137.046	0.71068	0.106574	0.0725612	1.95067	0.106499	1.46875	0.554584
77	4-Aminobutanoic acid	31.9227	104.07	0.70239	0.685295	0.348704	2.26515	0.0565658	1.96527	0.974724
78	Cyclohexylamine	156.336	100.075	0.6936	0.074561	0.0659842	1.13163	0.534523	1.12998	0.1763
79	19-Nortestosterone	417.874	275.2	0.6886	0.00287204	0.019261	2.15872	0.241588	0.149112	-2.74553
80	1-Linoleoyl-Rac-Glycerol	390.065	355.283	0.68495	0.00374519	0.00319143	1.31508	0.576247	1.17351	0.230835
81	3-Indoxyl--D-Glucopyranoside	202.596	318.096	0.68187	0.00461669	0.0024971	1.8622	0.150627	1.84882	0.886605
82	Jasmonic acid	262.502	211.132	0.67741	0.00233059	0.0556274	2.31779	0.48069	0.0418964	-4.57703
83	Kaempferol 3-O--rutinoside	234.074	595.164	0.67476	0.504199	0.458113	0.576108	0.847439	1.1006	0.138288
84	Epsilon caprolactam	587.908	114.091	0.67009	0.106571	0.108106	0.0913146	0.885097	0.985807	-0.0206232
85	D-Lactose	37.2412	343.123	0.66815	0.161951	0.15171	0.932602	0.692627	1.0675	0.0942398
86	Aconitic acid	103.384	175.024	0.6679	0.0290243	0.0304998	0.351964	0.870716	0.95162	-0.0715427
87	p-Tolualdehyde	102.427	121.065	0.65954	0.388989	0.338667	0.78077	0.769351	1.14859	0.199863
88	Triphenylphosphine oxide	183.881	279.097	0.65532	0.0145954	0.00431702	2.63237	0.121094	3.3809	1.75741
89	Quercetin 3-D-galactoside	222.384	465.101	0.65432	0.0190515	0.0142015	1.17323	0.559246	1.34152	0.423865
90	Curcumin	196.713	391.112	0.64942	0.0109126	0.00601766	1.57948	0.366458	1.81343	0.858722
91	Dihydroactindiolide	219.459	181.122	0.64914	0.024411	0.0283304	0.506956	0.73903	0.861653	-0.214821
92	Maltol	37.1763	127.039	0.63934	0.896877	0.895267	0.324944	0.893345	1.0018	0.002592
93	4-Acetamidobutyric acid	46.397	146.092	0.61169	0.0163151	0.0144301	0.412279	0.845195	1.13064	0.177134
94	Benzylamine	585.419	108.081	0.60131	0.0346089	0.0265409	0.727008	0.796446	1.30398	0.382924
95	SAFROLE	198.586	163.039	0.6006	0.0243733	0.028771	0.383945	0.777905	0.847149	-0.239313
96	Kaempferol -3-glucoside	234.151	449.106	0.59467	0.0470712	0.0403523	0.684208	0.78975	1.16651	0.222193
97	Butylamine	624.834	74.0962	0.58912	1.27127	1.26922	0.753142	0.89592	1.00161	0.00232031
98	Stearamide	533.823	284.294	0.58253	7.72647	8.04073	0.297653	0.834806	0.960916	-0.0575176
99	Methyl jasmonate	341.927	225.148	0.57528	0.0119611	0.0432808	2.32768	0.160088	0.27636	-1.85538
100	3-Methylbutylamine	136.385	88.1119	0.56669	0.069939	0.0789462	0.871594	0.600396	0.885907	-0.174773
101	Imidazolone	36.7179	85.0282	0.5619	0.316502	0.325274	0.307069	0.850769	0.97303	-0.0394435
102	Serine	32.0494	106.086	0.5537	0.00687706	0.00503699	1.45216	0.309847	1.36531	0.449232
103	2-Aminopyridine	514.78	95.0602	0.55346	0.0351648	0.0457057	1.04051	0.554113	0.769375	-0.378242
104	1,3-Dihydroxyacetone	4.51082	91.0572	0.5464	0.0687861	0.0534712	1.24623	0.606774	1.28642	0.363357
105	Thiabendazole	173.982	202.044	0.54559	0.320838	0.320304	0.335606	0.836854	1.00167	0.00240462
106	Phenethylamine	162.751	122.096	0.52919	0.116895	0.118839	0.103532	0.882222	0.983644	-0.0237914
107	Benzyl cinnamate	126.358	221.092	0.5274	0.0109165	0.00866335	1.10159	0.594385	1.26008	0.333511
108	Flubendazole	128.42	314.091	0.51613	0.007865	0.00577698	0.742235	0.632519	1.36144	0.445131
109	4-Methyumbelliferone	202.061	177.054	0.51003	0.0931494	0.0926041	0.250704	0.890923	1.00589	0.00847026
110	Gamma-Butyrolactone	31.9168	87.0439	0.50566	0.0786932	0.0437158	2.38649	0.041221	1.80011	0.848083
111	Tolmetin	273.465	258.112	0.50343	0.0112769	0.00765218	1.28804	0.472992	1.47368	0.559428
112	5-Methoxysalicylic acid	24.9869	169.046	0.50339	0.115943	0.11368	0.345711	0.862889	1.01991	0.0284372
113	Albendazole-2-aminosulfone	177.728	240.086	0.50062	0.0138817	0.00318381	2.53167	0.0611032	4.3601	2.12436
114	Alprenolol	329.895	250.177	0.4821	0.0943323	0.092645	0.57578	0.831547	1.01821	0.026039
115	L-Dopa	153.507	198.076	0.48036	0.195859	0.10307	2.01297	0.122871	1.90026	0.926196
116	N-Octylamine	187.087	130.159	0.47741	0.14282	0.139994	0.586804	0.782193	1.02019	0.0288327
117	N-Acetyl-Dl-glutamic acid	218.375	212.055	0.47458	0.0391365	0.0388718	0.166259	0.893171	1.00681	0.00979366
118	Phenol red	196.181	377.047	0.46426	0.0870838	0.0871956	0.162392	0.896019	0.998719	-0.00184967
119	Stearidonic acid	405.04	277.216	0.4586	0.0245054	0.194674	2.19953	0.180163	0.125879	-2.98989
120	Glu-Cys	155.263	251.066	0.45812	0.0318778	0.0218356	0.99775	0.753499	1.4599	0.54587
121	Nalidixic acid	248.058	233.092	0.44704	0.0110308	0.00555024	1.55603	0.309087	1.98745	0.990917
122	Cis-5-Dodecenoic acid	389.797	199.169	0.43974	0.011143	0.0109305	0.569128	0.843418	1.01944	0.0277796
123	Argininosuccinic acid	177.73	291.133	0.4391	0.004775	0.00242204	2.18138	0.0646915	1.97148	0.979278
124	L-Saccharopine	402.673	277.137	0.43665	0.0157588	0.00935532	2.01488	0.250463	1.68447	0.752295
125	4-Hydroxycoumarin	170.511	163.039	0.4264	0.170199	0.101156	0.91638	0.400109	1.68253	0.750636
126	6-Chloronicotinic acid	141.341	158.003	0.41093	0.127196	0.164451	0.715015	0.73993	0.773456	-0.37061
127	Oxibendazole	148.295	250.118	0.40823	0.227039	0.199775	0.943435	0.786601	1.13647	0.184562
128	Anandamide	479.173	348.287	0.40401	0.00834187	0.00918991	0.913844	0.638658	0.90772	-0.13968
129	Cinnamal	30.0526	133.061	0.40318	0.124009	0.0529053	1.33689	0.415973	2.34398	1.22896
130	1,3-Diphenyl-2-Propenone	150.2	209.1	0.39606	0.0174611	0.00737408	2.19841	0.0632584	2.3679	1.24361
131	D-(+)-Octopine	161.951	247.144	0.38958	0.0126896	0.00674436	1.78056	0.192251	1.88152	0.911898
132	3,7-Dimethyluric acid	216.642	197.063	0.38686	0.00694328	0.00798917	0.683569	0.749768	0.869087	-0.202428
133	2-Cyclohexylaminoethanesulfonic acid	150.185	208.096	0.38668	0.160369	0.0700904	2.19543	0.0630821	2.28803	1.19411
134	Nicotinamide	56.6272	123.055	0.38543	0.0340075	0.0405453	0.919549	0.626809	0.838755	-0.253679
135	Mesalamine	148.476	154.05	0.38465	0.12234	0.058896	2.02711	0.20791	2.07722	1.05465
136	Methionine sulfoxide	247.79	166.05	0.37882	0.45762	0.375257	1.15631	0.662708	1.21948	0.286272
137	Methocarbamol	174.264	242.102	0.37218	0.0756189	0.0350106	2.1006	0.0935733	2.15988	1.11095
138	3-Hydroxyhippuric acid	242.448	196.06	0.36824	0.0122063	0.0121621	0.133429	0.895131	1.00363	0.00523234
139	Ibuprofen	199.922	207.138	0.36795	0.00870716	0.00922105	0.10281	0.871094	0.94427	-0.0827279
140	N,N'-Dicyclohexylcarbodiimide	181.203	207.185	0.36525	0.00368039	0.0166395	2.24254	0.263328	0.221184	-2.17668
141	N-Acetyl-L-tyrosine	174.788	224.091	0.36482	0.184888	0.0852432	2.11727	0.0955546	2.16895	1.117
142	(R)-(+)-Lactamide	30.5895	90.0548	0.3634	0.561882	0.409103	1.37632	0.371066	1.37345	0.457803
143	Zearalenone	179.87	319.15	0.36071	0.00894827	0.00991359	0.359293	0.806859	0.902627	-0.147799
144	Fenoterol	176.392	304.153	0.35777	0.0023819	0.00702618	2.47196	0.0850861	0.339004	-1.56063
145	D-3-Phosphoglyceric acid	103.384	372.997	0.35744	0.113132	0.116035	0.0366072	0.881981	0.974982	-0.0365527
146	Asp-phe	192.173	263.102	0.35682	0.0455207	0.0391208	0.790075	0.811014	1.16359	0.218587
147	N-Acetylneuraminic acid	310.431	310.109	0.34804	0.0036743	0.00448819	0.758828	0.730465	0.81866	-0.288664
148	Acetaminophen glucuronide	153.092	328.102	0.34593	0.00948858	0.00796899	1.63424	0.281635	1.19069	0.251795
149	Hexadecanedioic acid	390.335	309.205	0.34444	0.000693826	0.0138922	2.29884	0.266826	0.0499435	-4.32356
150	Synephrine	584.647	150.091	0.34136	0.0478607	0.047068	0.372044	0.88993	1.01684	0.0240948
151	Tricine	32.9748	180.086	0.3364	0.370958	0.380359	0.214067	0.873378	0.975283	-0.036107
152	2'-Deoxyguanosine	130.508	268.103	0.33329	1.32205	1.48094	0.713445	0.718096	0.892708	-0.163739
153	5-Hydroxyindole-2-carboxylic acid	216.77	178.05	0.31996	0.129605	0.14584	0.542553	0.790739	0.888674	-0.170274
154	3-Phenoxybenzoic acid	256.888	215.07	0.31347	0.00494418	0.00483458	0.469909	0.840199	1.02267	0.0323405
155	Atenolol	419.212	267.171	0.29999	0.00559422	0.00558943	0.170834	0.895751	1.00086	0.00123374
156	Glycodeoxycholic acid	494.974	450.32	0.29995	0.00228567	0.00215487	0.244391	0.845673	1.0607	0.0850132
157	Hexadecan-1-ol	503.795	265.252	0.29991	0.189282	0.174954	0.703381	0.749099	1.0819	0.113563
158	Cefazolin	201.8	455.039	0.2999	0.00504252	0.00499268	0.26262	0.889558	1.00998	0.0143311
159	2,4-Dihydroxybenzoic Acid	42.3334	137.023	0.29989	0.0652584	0.067425	0.549935	0.848587	0.967867	-0.0471192
160	Spectinomycin	311.972	333.169	0.2998	0.00106534	0.00759866	2.00419	0.154746	0.140202	-2.83442
161	Maltotriose	484.796	527.156	0.2998	0.00240983	0.00338118	2.31247	0.0650209	0.712717	-0.488598
162	7-Ethoxy-4-methyl-2h-chromen-2-one	449.981	205.086	0.29979	0.014015	0.014129	0.110113	0.872052	0.991935	-0.0116826
163	Sulfinpyrazone	561.178	405.128	0.29977	0.00306597	0.00297724	0.345641	0.889228	1.0298	0.0423683
164	8-Hydroxy-2-deoxyguanosine	43.5893	284.097	0.29977	0.0244698	0.0300804	0.701786	0.785343	0.813479	-0.297822
165	Aucubin	191.366	369.117	0.29941	0.0207277	0.0182398	0.648107	0.789059	1.1364	0.18447
166	Prochlorperazine	221.323	374.143	0.29924	0.00670972	0.00554751	1.38428	0.535919	1.2095	0.274414
167	Ketoprofen	35.8633	255.107	0.29911	0.102087	0.370275	2.50385	0.0633118	0.275706	-1.8588
168	Chlorotetracycline	235.484	479.117	0.29908	0.00372441	0.00249514	1.64883	0.304279	1.49267	0.577892
169	Vedaprofen	179.869	300.201	0.29901	0.0128788	0.0128019	0.183543	0.882753	1.00601	0.0086439
170	N-(Phenylacetyl)-L-phenylalanine	47.2355	284.133	0.29893	0.100991	0.0989735	0.472977	0.87071	1.02039	0.0291187
171	Glycyrrhizic acid	592.559	431.178	0.29889	0.000995348	0.00106816	0.293284	0.808531	0.93183	-0.101861
172	D-Mannitol	378.565	183.08	0.29886	0.0151327	0.0150203	0.177828	0.882371	1.00748	0.0107582
173	5-Nitrobenzimidazole	247.258	164.042	0.29872	0.101522	0.0824684	1.25575	0.600331	1.23104	0.299883
175		35.126	138.055		1.89904	1.72964	0.676165	0.824586	1.09794	0.1348
176		215.704	611.159		0.0479949	0.047248	0.282746	0.888818	1.01581	0.0226273
177		30.3427	104.107		4.46259	4.0281	1.8006	0.23807	1.10786	0.147781
178		503.798	282.278		30.1264	26.8849	1.0547	0.608733	1.12057	0.164229
179		537.576	310.31		13.5366	14.1642	0.188967	0.84682	0.955698	-0.065374
180		645.923	102.034		12.7845	13.0237	0.754117	0.704239	0.981636	-0.0267399
181		481.313	280.263		10.7613	10.2988	0.410595	0.862065	1.04491	0.0633772
182		646.762	110.02		8.68418	8.81669	0.178246	0.863355	0.98497	-0.0218481
183		645.891	122.547		7.09627	7.11908	0.0476844	0.888391	0.996796	-0.00462975
184		503.796	283.282		5.75001	5.27157	0.716306	0.763174	1.09076	0.125332
185		645.956	111.039		5.51402	5.53805	0.00886134	0.87951	0.995662	-0.0062716
186		645.969	111.02		4.78578	4.95984	0.417527	0.796985	0.964907	-0.0515378
187		37.2483	360.149		3.31519	3.11407	0.90858	0.710706	1.06458	0.0902888
188		314.651	110.02		3.25604	2.98496	0.322755	0.858984	1.09081	0.125406
189		661.224	102.034		3.33727	3.18132	0.306792	0.876109	1.04902	0.0690442
190		537.576	311.313		2.97804	3.10857	0.169226	0.850319	0.958009	-0.0618893
191		645.962	131.533		2.76177	2.67886	0.419108	0.838624	1.03095	0.0439773
192		645.697	167.013		2.72487	2.73567	0.0444249	0.88292	0.996049	-0.00571116
193		644.626	105.042		2.55365	2.56118	0.0379777	0.890194	0.99706	-0.00424791
194		32.708	101.096		2.53732	2.42261	0.948288	0.715716	1.04735	0.0667412
195		15.6042	101.096		2.02067	2.44511	0.874808	0.799503	0.826411	-0.275068
196		50.0455	101.096		2.90121	1.94911	1.83449	0.275567	1.48848	0.573836
197		51.1852	84.0806		1.85837	2.32279	1.13208	0.456682	0.80006	-0.321819
198		189.492	110.02		2.1914	1.99434	1.31291	0.494117	1.09881	0.135944
199		24.9787	128.019		2.21848	2.24186	0.0270806	0.877654	0.989573	-0.0151222
200		674.352	110.02		2.18064	2.10484	0.363644	0.841486	1.03601	0.0510404
201		584.647	110.02		2.02622	2.31208	0.662771	0.754143	0.876362	-0.190401
202		189.767	102.034		2.26501	2.33418	0.246232	0.880344	0.970366	-0.0433992
203		481.312	281.266		2.11314	2.01685	0.425574	0.859813	1.04774	0.0672837
204		494.701	105.042		1.87932	1.91788	0.334273	0.88874	0.979893	-0.0293033
205		229.868	110.02		2.01783	1.96193	0.187519	0.879108	1.02849	0.0405314
206		645.973	112.018		1.88648	1.89426	0.0039836	0.889617	0.995894	-0.00593605
207		321.202	102.034		2.05883	1.51712	0.48999	0.726214	1.35707	0.440491
208		566.478	110.02		1.49183	1.64056	0.639707	0.841681	0.909346	-0.137099
209		645.691	94.0449		1.74194	1.75639	0.197333	0.865547	0.991776	-0.0119139
210		632.633	111.02		1.52987	1.60048	0.45126	0.863727	0.955882	-0.0650955
211		533.823	285.297		1.51514	1.57586	0.279701	0.837656	0.961469	-0.0566884
212		532.759	131.533		1.35153	1.08405	0.423893	0.827457	1.24673	0.318153
213		283.361	102.034		1.49317	1.36052	0.632151	0.865832	1.0975	0.134221
214		27.7936	122.924		1.46836	1.46092	0.127875	0.883598	1.00509	0.00732493
215		166.792	102.034		1.41417	1.34166	0.226208	0.882712	1.05404	0.0759359
216		633.031	110.02		1.44446	1.60682	0.757614	0.815501	0.898957	-0.153677
217		315.99	111.039		1.24144	1.41551	0.513892	0.853562	0.87703	-0.189301
218		580.453	312.325		1.3729	1.41795	0.13331	0.863917	0.96823	-0.0465781
219		301.01	111.039		1.30315	1.58283	0.761217	0.700667	0.823306	-0.280499
220		443.403	144.982		1.12369	1.27285	0.420089	0.797095	0.882819	-0.17981
221		605.835	101.071		0.867131	1.939	1.47111	0.531632	0.447206	-1.16099
222		61.9952	102.034		1.29892	1.37556	0.876852	0.708954	0.944286	-0.0827037
223		679.665	98.5119		1.23503	1.23763	0.0689588	0.896038	0.997897	-0.0030376
224		3.82757	84.0806		1.19202	1.43262	0.0223651	0.821425	0.832057	-0.265246
225		315.449	274.273		0.584613	0.614237	0.544725	0.80212	0.95177	-0.0713146
226		644.731	141.113		1.16685	1.18142	0.469443	0.810475	0.987664	-0.0179076
227		321.335	122.547		0.943958	1.17975	0.504125	0.833132	0.800131	-0.321691
228		647.058	182.985		1.14409	1.16263	0.416357	0.814411	0.984055	-0.0231887
229		333.101	111.039		1.22426	1.11498	0.0898285	0.8571	1.09802	0.134899
230		652.162	171.993		1.16578	1.21883	0.353748	0.864796	0.95647	-0.0642079
231		512.477	144.982		1.20462	1.02916	0.8177	0.764856	1.1705	0.227121
232		62.7174	111.039		1.11939	1.14717	0.587665	0.832042	0.975784	-0.0353662
233		645.958	132.531		1.07681	1.04902	0.391411	0.856772	1.02649	0.0377186
234		645.954	102.535		1.10319	1.12355	0.60532	0.762311	0.981879	-0.0263834
235		27.671	290.847		1.03229	1.04399	0.285425	0.868058	0.988791	-0.0162621
236		88.8907	223.063		0.97609	0.943825	0.26468	0.881307	1.03419	0.0484957
237		473.022	141.113		0.883104	1.08069	1.19013	0.39171	0.817164	-0.291302
238		27.918	84.0806		1.02723	1.07095	0.244912	0.855672	0.959178	-0.0601298
239		634.727	101.071		0.763304	1.0012	0.54115	0.663789	0.762386	-0.391406
240		24.9812	151.035		1.03057	1.01534	0.248574	0.873651	1.01501	0.0214885
241		530.885	144.982		0.836781	0.999855	0.61914	0.773534	0.836902	-0.256869
242		645.954	81.5202		0.954014	0.971197	0.486036	0.768755	0.982308	-0.0257529
243		645.976	90.5256		0.926252	0.947549	0.597682	0.752599	0.977524	-0.032796
244		119.152	159.969		0.858571	0.864836	0.241468	0.85215	0.992757	-0.010488
245		646.758	98.5118		0.855971	0.855509	0.0951886	0.895346	1.00054	0.000779066
246		496.049	257.266		0.869162	0.882607	0.0754972	0.883422	0.984766	-0.0221472
247		648.682	143.039		0.816078	0.823428	0.24976	0.881108	0.991073	-0.0129366
248		646.215	139.018		0.803649	0.858492	1.55775	0.253614	0.936117	-0.0952393
249		64.311	167.013		0.732299	0.879351	1.67366	0.284725	0.832772	-0.264007
250		512.481	265.003		0.72784	0.792666	0.796814	0.841809	0.918217	-0.123092
251		173.045	167.013		0.829496	0.8199	0.00671927	0.892116	1.0117	0.0167881
252		110.869	102.034		0.82181	0.795996	0.535677	0.819448	1.03243	0.0460439
253		645.714	123.049		0.7871	0.778442	0.358368	0.865865	1.01112	0.0159577
254		24.7549	105.003		0.762656	0.780452	0.047763	0.863884	0.977198	-0.0332767
255		411.458	110.02		0.607496	0.77248	1.05627	0.606997	0.786424	-0.346621
256		52.5257	158.961		0.723547	0.788121	0.716151	0.778122	0.918065	-0.123331
257		657.768	128.951		0.676276	0.618376	0.264613	0.857619	1.09363	0.129127
258		464.731	254.247		0.732897	0.691702	0.419874	0.856399	1.05956	0.0834593
259		532.209	112.018		0.831904	0.47495	1.31961	0.220459	1.75156	0.80864
260		189.494	154.99		0.639506	0.605572	0.487606	0.832276	1.05604	0.07866
261		581.994	339.344		0.386046	0.404044	0.270418	0.827791	0.955454	-0.0657413
262		98.0462	99.531		0.633446	0.642674	0.236462	0.877172	0.985641	-0.0208655
263		288.577	154.99		0.67704	0.482809	0.606408	0.674816	1.40229	0.487788
264		120.718	223.063		0.608634	0.60177	0.245168	0.890598	1.01141	0.0163638
265		110.942	111.039		0.649478	0.674008	1.10911	0.587109	0.963606	-0.0534853
266		404.769	144.982		0.610073	0.669741	0.595688	0.830269	0.910908	-0.134623
267		98.2176	90.5257		0.681535	0.617003	0.951819	0.615836	1.10459	0.143509
268		27.6754	206.886		0.608737	0.61005	0.0985901	0.891942	0.997848	-0.00310789
269		645.697	208.039		0.609703	0.58839	1.3389	0.558664	1.03622	0.0513354
270		211.957	154.99		0.580323	0.700403	0.840956	0.699527	0.828555	-0.27133
271		31.6301	98.984		0.614907	0.672409	0.768994	0.741442	0.914484	-0.128971
272		32.5924	73.0646		0.591309	0.566323	0.75568	0.767693	1.04412	0.0622863
273		96.3351	159.969		0.57505	0.561604	0.185906	0.858298	1.02394	0.0341351
274		60.5085	90.5257		0.59924	0.579294	0.489819	0.866996	1.03443	0.0488363
275		89.1827	136.953		0.543894	0.556585	0.41072	0.816127	0.977198	-0.0332768
276		128.581	102.034		0.569687	0.556804	0.382671	0.850788	1.02314	0.0329988
277		512.604	250.987		0.459513	0.527187	1.26882	0.705258	0.871632	-0.198208
278		660.67	94.0449		0.479144	0.432888	0.378448	0.871129	1.10685	0.146463
279		89.4491	120.981		0.547158	0.558708	0.275179	0.844761	0.979328	-0.0301361
280		646.763	109.022		0.519187	0.533295	0.269693	0.838655	0.973544	-0.0386814
281		36.7046	242.087		0.510708	0.493125	0.593595	0.856668	1.03566	0.0505449
282		662.558	144.982		0.497993	0.503568	0.0921364	0.866282	0.988929	-0.0160607
283		238.701	167.013		0.507997	0.44909	0.672272	0.776093	1.13117	0.177813
284		512.381	146.98		0.480362	0.440018	0.565194	0.851264	1.09169	0.12656
285		645.965	184.985		0.493232	0.495671	0.0482516	0.885187	0.99508	-0.00711512
286		531.289	146.98		0.478658	0.451981	0.326688	0.853145	1.05902	0.0827322
287		330.157	228.195		0.489347	0.483658	0.461672	0.839608	1.01176	0.0168689
288		592.255	613.481		0.541908	0.464027	1.83979	0.292438	1.16784	0.223839
289		24.9769	159.969		0.478726	0.4865	0.148684	0.862928	0.98402	-0.0232399
290		349.947	432.237		0.436033	0.441298	0.215516	0.882693	0.98807	-0.0173152
291		503.797	284.285		0.475781	0.453459	0.397788	0.851571	1.04923	0.0693264
292		36.7306	145.049		0.459715	0.469135	0.193752	0.867408	0.979921	-0.0292625
293		533.826	325.32		0.462344	0.480032	0.30757	0.834639	0.963154	-0.0541616
294		189.225	139.018		0.425053	0.49792	0.576004	0.754685	0.853657	-0.228272
295		89.6424	102.97		0.475956	0.496073	0.830234	0.721891	0.959446	-0.059726
296		97.0226	141.958		0.480287	0.471554	0.342432	0.871451	1.01852	0.0264709
297		32.4533	198.097		0.427679	0.443328	0.209272	0.864482	0.9647	-0.0518473
298		37.2385	361.152		0.442976	0.416247	0.892742	0.718369	1.06421	0.0897876
299		112.144	167.013		0.455511	0.457237	0.00453575	0.88869	0.996225	-0.00545601
300		96.8616	125.986		0.436543	0.476854	0.431034	0.823475	0.915464	-0.127425
301		24.9737	141.958		0.424138	0.427489	0.0545015	0.877818	0.992161	-0.0113532
302		647.293	195.993		0.421652	0.428886	0.470689	0.803665	0.983132	-0.0245435
303		647.027	130.533		0.395819	0.410762	0.385411	0.832892	0.963622	-0.0534605
304		31.9155	258.11		0.341889	0.480188	1.3395	0.365428	0.71199	-0.490071
305		24.9797	146.03		0.428554	0.432056	0.0614002	0.882483	0.991895	-0.0117405
306		24.7443	99.531		0.437653	0.445897	0.362769	0.85672	0.981512	-0.0269222
307		36.1726	272.133		0.169584	0.608194	2.49587	0.063348	0.278832	-1.84253
308		24.7067	90.5257		0.441227	0.446493	0.197873	0.877319	0.988206	-0.0171158
309		60.7509	98.5118		0.409603	0.417363	0.538739	0.805933	0.981407	-0.0270763
310		645.973	111.522		0.389151	0.396253	0.130755	0.868561	0.982075	-0.0260948
311		97.734	158.961		0.39613	0.391082	0.332065	0.869068	1.01291	0.0185025
312		32.596	203.052		0.388219	0.398998	0.294544	0.860601	0.972984	-0.0395114
313		166.121	143.039		0.35724	0.442223	0.800008	0.713424	0.807827	-0.307881
314		645.965	139.988		0.359519	0.385716	1.07817	0.475616	0.932084	-0.101467
315		9.3819	143.997		0.342988	0.373336	0.418442	0.852678	0.918711	-0.122317
316		32.4481	223.063		0.372922	0.367335	0.458424	0.833998	1.01521	0.021775
317		242.71	577.153		0.378539	0.3398	0.807011	0.818019	1.11401	0.155756
318		8.51665	136.953		0.366107	0.390697	0.265346	0.839685	0.937062	-0.093783
319		24.7165	143.997		0.368648	0.394237	1.21248	0.365077	0.935094	-0.0968174
320		496.308	297.289		0.369934	0.384187	0.207156	0.855178	0.962901	-0.0545405
321		24.9787	110.008		0.376302	0.37485	0.174143	0.890499	1.00387	0.00557787
322		406.643	94.0449		0.253269	0.478794	1.61452	0.133911	0.528973	-0.918735
323		377.233	460.268		0.302968	0.322488	0.625464	0.809261	0.939472	-0.0900776
324		7.32894	125.986		0.35475	0.368314	0.552772	0.837813	0.963174	-0.054132
325		2.03712	159.969		0.361219	0.312741	0.804596	0.668452	1.15501	0.207905
326		62.3597	143.039		0.329694	0.351768	1.39672	0.373484	0.937247	-0.0934984
327		510.223	272.969		0.276393	0.337174	1.45952	0.435011	0.819734	-0.286772
328		556.853	613.481		0.358756	0.297194	1.84597	0.277202	1.20715	0.271599
329		189.227	199.987		0.31447	0.338327	0.211763	0.837705	0.929485	-0.105496
330		95.2584	79.0177		0.360245	0.335462	0.818318	0.678085	1.07388	0.10283
331		592.521	792.559		0.307777	0.287868	0.99642	0.688526	1.06916	0.0964783
332		647.298	167.998		0.320907	0.323241	0.0322271	0.882551	0.992779	-0.0104555
333		24.7165	125.986		0.330173	0.349729	1.13191	0.489812	0.944084	-0.0830134
334		61.599	154.99		0.320015	0.319947	0.1849	0.89623	1.00021	0.000306834
335		169.57	98.5118		0.339604	0.299286	0.67161	0.784358	1.13471	0.182328
336		39.0044	99.531		0.340774	0.328212	0.421706	0.833394	1.03827	0.0541872
337		148.31	90.5257		0.358677	0.248338	1.24755	0.318763	1.44431	0.530384
338		645.991	99.531		0.332757	0.321058	0.890905	0.68932	1.03644	0.0516349
339		95.2826	88.023		0.333272	0.305346	1.20688	0.477483	1.09146	0.126254
340		24.7068	130.017		0.317243	0.320378	0.0133464	0.880352	0.990216	-0.0141846
341		37.2483	381.078		0.31667	0.293102	0.98516	0.537679	1.08041	0.111575
342		537.575	312.316		0.295491	0.311201	0.234197	0.836863	0.94952	-0.07473
343		27.671	292.844		0.295834	0.295307	0.0004692	0.892969	1.00178	0.00257089
344		55.1926	223.063		0.297366	0.286487	0.567565	0.816603	1.03798	0.0537719
345		644.088	90.9764		0.307024	0.271026	0.709403	0.778757	1.13282	0.179921
346		651.073	113.963		0.305734	0.311337	0.176133	0.862848	0.982004	-0.0261986
347		61.9413	199.987		0.281015	0.300707	0.660067	0.766982	0.934515	-0.0977108
348		648.367	196.016		0.273012	0.288467	0.639769	0.809803	0.946422	-0.0794447
349		31.6474	130.05		0.291545	0.289228	0.111479	0.891427	1.00801	0.0115081
350		255.016	111.02		0.307733	0.241035	0.69181	0.723042	1.27671	0.352434
351		88.9131	135.945		0.288568	0.298545	0.524586	0.769645	0.966579	-0.049041
352		646.245	114.017		0.287073	0.292028	0.351267	0.84685	0.983035	-0.0246858
353		32.1558	219.026		0.271832	0.291464	0.749954	0.776603	0.932644	-0.100602
354		421.61	318.24		0.276477	0.270399	0.354833	0.879236	1.02248	0.0320726
355		321.597	296.045		0.263245	0.238374	0.2144	0.852441	1.10434	0.143179
356		1.96634	141.958		0.304948	0.268581	0.709349	0.696362	1.1354	0.183205
357		89.3222	153.956		0.266693	0.290754	0.908242	0.721971	0.917248	-0.124616
358		26.0528	127.123		0.305584	0.244325	1.59518	0.377515	1.25073	0.322765
359		580.376	313.329		0.28842	0.298095	0.13728	0.863633	0.967547	-0.0475965
360		211.822	98.5119		0.301781	0.260502	1.12425	0.597423	1.15846	0.21221
361		44.3775	223.063		0.263037	0.266493	0.191942	0.867077	0.987033	-0.0188298
362		645.893	125.986		0.273304	0.272212	0.185339	0.88426	1.00401	0.0057769
363		638.432	88.0755		0.241257	0.251716	0.127078	0.881735	0.958453	-0.0612209
364		61.8872	122.547		0.240535	0.257986	0.719851	0.75709	0.932355	-0.101048
365		103.52	139.002		0.276461	0.283876	0.285907	0.884896	0.97388	-0.0381847
366		62.6669	171.993		0.252416	0.257668	0.101001	0.85839	0.979618	-0.0297095
367		645.986	113.016		0.263874	0.26434	0.0690759	0.894133	0.998237	-0.00254567
368		89.9544	118.942		0.246797	0.264878	0.483875	0.795341	0.93174	-0.102001
369		112.952	113.964		0.176871	0.303084	1.7433	0.189971	0.58357	-0.777024
370		98.7879	102.034		0.256988	0.235513	0.879958	0.697496	1.09119	0.125896
371		548.911	184.985		0.245235	0.225912	0.642895	0.759823	1.08553	0.118402
372		529.789	292.014		0.252796	0.214393	0.941694	0.770682	1.17912	0.237716
373		499.522	141.113		0.240961	0.246404	1.03373	0.66693	0.977907	-0.0322311
374		119.808	102.099		0.274924	0.192133	1.14385	0.571235	1.43091	0.516929
375		303.418	131.533		0.232248	0.221547	0.0759698	0.869612	1.0483	0.068053
376		421.351	296.258		0.224699	0.229727	0.210435	0.881642	0.978112	-0.0319279
377		47.7241	113.964		0.22208	0.216892	0.320527	0.873436	1.02392	0.0341045
378		510.493	313.995		0.23094	0.227333	0.127082	0.884269	1.01587	0.0227146
379		328.412	105.042		0.306634	0.196043	1.31943	0.334481	1.56411	0.645344
380		24.7443	123.014		0.237617	0.247034	0.130531	0.839792	0.961879	-0.0560728
381		32.4309	115.112		0.242097	0.235232	0.648754	0.79239	1.02918	0.0415002
382		103.358	157.013		0.245481	0.255415	0.306099	0.877571	0.961106	-0.0572318
383		635.462	100.075		0.179861	0.226028	1.0013	0.739537	0.795743	-0.329625
384		196.181	147.044		0.240298	0.246426	0.0197705	0.879224	0.975133	-0.0363298
385		349.947	387.179		0.209978	0.212321	0.204467	0.888125	0.988964	-0.0160104
386		24.986	136.953		0.214721	0.228471	0.465015	0.799374	0.939819	-0.0895445
387		276.141	144.982		0.24445	0.214038	0.437221	0.804338	1.14209	0.19167
388		10.5332	158.961		0.218318	0.231625	0.0120371	0.867795	0.942552	-0.0853564
389		639.511	100.112		0.208168	0.213619	0.132591	0.886166	0.974484	-0.037289
390		319.194	101.071		0.17132	0.289644	0.785029	0.66409	0.591485	-0.757586
391		349.946	404.206		0.197459	0.203635	0.340466	0.868728	0.969667	-0.0444386
392		36.7431	97.0282		0.226182	0.211164	0.782684	0.792622	1.07112	0.0991196
393		599.138	100.075		0.235196	0.223953	0.46644	0.86157	1.0502	0.0706707
394		645.965	226.012		0.211789	0.210384	0.199695	0.886461	1.00668	0.00960114
395		27.6531	542.73		0.212565	0.220841	0.647125	0.80976	0.962525	-0.0551042
396		287.102	143.039		0.235197	0.224311	0.483018	0.872365	1.04853	0.0683738
397		24.7092	79.0177		0.233756	0.242016	0.661721	0.771225	0.965871	-0.0500969
398		114.883	158.003		0.178151	0.250764	1.17808	0.543414	0.710434	-0.493227
399		98.814	111.039		0.21623	0.20561	0.485545	0.828774	1.05165	0.0726513
400		50.943	158.003		0.213109	0.219129	0.574333	0.837624	0.972528	-0.0401877
401		397.021	520.338		0.138595	0.293558	1.89665	0.170699	0.472122	-1.08277
402		27.671	458.769		0.206339	0.211489	0.482437	0.84233	0.975649	-0.035566
403		46.0821	159.969		0.206981	0.210975	0.502537	0.801652	0.981069	-0.027573
404		32.44	132.113		0.223599	0.190334	1.07851	0.714847	1.17477	0.232384
405		592.097	614.484		0.229195	0.193939	1.88338	0.2695	1.18179	0.240974
406		115.624	148.018		0.219147	0.205048	0.23426	0.872423	1.06876	0.0959387
407		662.529	146.98		0.209202	0.208968	0.0483181	0.893736	1.00112	0.00161489
408		624.079	102.128		0.219218	0.194572	0.505748	0.76342	1.12667	0.172066
409		661.209	123.049		0.160677	0.232694	1.34359	0.458951	0.690505	-0.534277
410		24.717	88.023		0.213788	0.219967	0.635567	0.786257	0.971908	-0.0411082
411		668.715	243.977		0.163967	0.171555	0.150823	0.882156	0.955766	-0.0652707
412		24.7153	184.985		0.198516	0.197551	0.187196	0.880751	1.00489	0.00703447
413		315.188	275.277		0.0964295	0.101554	0.50428	0.809768	0.949543	-0.0746954
414		40.1651	270.118		0.195003	0.204613	0.377382	0.830831	0.953031	-0.0694051
415		613.459	145.985		0.182437	0.203744	0.26697	0.840538	0.895422	-0.159361
416		529.814	84.0442		0.168747	0.254574	1.27369	0.37776	0.66286	-0.593224
417		646.14	97.9911		0.20076	0.205182	0.322533	0.825635	0.978451	-0.031429
418		467.647	939.545		0.17946	0.1947	0.764155	0.837169	0.921725	-0.117592
419		255.82	207.159		0.192473	0.195057	0.382921	0.839969	0.986754	-0.0192371
420		548.288	98.0598		0.217297	0.19317	0.0320519	0.852907	1.1249	0.169796
421		32.7068	99.0551		0.197521	0.197457	0.0767385	0.895695	1.00032	0.000466636
422		55.7374	127.039		0.204515	0.192949	1.07487	0.658771	1.05994	0.0839874
423		36.4569	163.06		0.163569	0.206465	1.72314	0.179123	0.792237	-0.335996
424		645.457	114.558		0.193533	0.186594	0.672651	0.776232	1.03719	0.0526809
425		96.6164	128.019		0.201104	0.188813	0.906989	0.722929	1.0651	0.0909902
426		6.79798	88.023		0.220043	0.16908	0.887344	0.674928	1.30141	0.380073
427		46.5527	141.958		0.182489	0.193303	0.560115	0.846709	0.94406	-0.0830492
428		645.429	151.035		0.194417	0.182618	1.66625	0.320375	1.06461	0.0903204
429		645.965	181.014		0.18458	0.179678	0.425443	0.853813	1.02728	0.0388359
430		557.386	954.611		0.167164	0.162473	0.175102	0.870779	1.02887	0.0410579
431		97.8898	120.023		0.187583	0.186132	0.122645	0.883423	1.00779	0.0111992
432		645.965	186.981		0.182926	0.182375	0.204947	0.890301	1.00302	0.00435134
433		597.289	100.112		0.174508	0.18733	0.363979	0.832052	0.931556	-0.102285
434		150.914	158.961		0.172134	0.153847	0.238146	0.851664	1.11887	0.162039
435		646.494	156.99		0.18199	0.187684	0.722861	0.730357	0.969665	-0.0444419
436		98.1466	113.964		0.192611	0.175548	1.35959	0.48787	1.0972	0.133822
437		552.321	100.112		0.182453	0.164538	0.565599	0.846306	1.10888	0.149103
438		584.392	184.985		0.160353	0.186022	0.902785	0.667463	0.862013	-0.214219
439		53.6049	186.956		0.167674	0.188075	1.00794	0.626856	0.891528	-0.165649
440		585.599	84.0442		0.174939	0.189464	0.407222	0.848874	0.923337	-0.115071
441		110.586	98.5119		0.17979	0.168168	0.382702	0.854813	1.06911	0.0964038
442		90.5071	200.972		0.172385	0.16059	0.1134	0.869284	1.07345	0.102257
443		356.231	296.045		0.170572	0.157079	0.553369	0.781889	1.0859	0.118891
444		557.385	113.016		0.143295	0.215993	0.371096	0.713452	0.663422	-0.592002
445		40.8907	247.042		0.161383	0.19571	1.3227	0.633759	0.824602	-0.27823
446		97.9248	167.013		0.176174	0.166204	0.85516	0.696747	1.05999	0.0840445
447		50.5152	148.018		0.185087	0.165079	1.41321	0.377897	1.12121	0.165053
448		481.313	282.269		0.180069	0.172807	0.390659	0.866337	1.04202	0.0593861
449		558.854	497.256		0.196368	0.148566	1.75168	0.314382	1.32175	0.402451
450		279.882	81.5202		0.181625	0.18809	0.0559874	0.861721	0.965625	-0.0504644
451		33.513	204.086		0.173326	0.16677	0.526625	0.848974	1.03932	0.055636
452		653.302	74.0599		0.161712	0.137835	0.908316	0.678738	1.17323	0.230488
453		111.128	143.039		0.183132	0.179585	0.206737	0.875801	1.01975	0.0282153
454		647.036	224.011		0.15751	0.16066	0.315846	0.852816	0.980397	-0.0285617
455		97.7066	176.972		0.165024	0.159712	0.586824	0.835106	1.03326	0.0472017
456		53.3179	148.977		0.171911	0.159937	0.609187	0.849158	1.07487	0.104156
457		548.644	226.012		0.162994	0.107727	1.91661	0.0796655	1.51303	0.597442
458		645.965	111.519		0.164108	0.158856	0.63314	0.819809	1.03306	0.0469208
459		47.5782	143.997		0.17108	0.153353	0.769987	0.749101	1.1156	0.157819
460		645.714	124.543		0.165449	0.162036	0.660468	0.817576	1.02106	0.0300704
461		24.7612	113.964		0.163245	0.1631	0.115637	0.894578	1.00089	0.00128555
462		645.923	102.532		0.164768	0.169732	0.885388	0.706339	0.970756	-0.0428194
463		489.899	131.533		0.160529	0.165107	0.348947	0.887695	0.972273	-0.040567
464		488.29	111.02		0.156673	0.150475	0.0848504	0.86337	1.04119	0.0582335
465		461.252	278.247		0.166031	0.162104	0.242588	0.885183	1.02423	0.0345358
466		34.8634	158.961		0.16082	0.158107	0.617659	0.804965	1.01716	0.0245511
467		97.9857	158.003		0.160005	0.156998	0.305872	0.861436	1.01915	0.0273654
468		37.7936	211.552		0.166718	0.159894	1.22631	0.51472	1.04268	0.060293
469		592.624	793.563		0.154065	0.142883	1.13325	0.639747	1.07826	0.10871
470		181.804	163.039		0.183011	0.138226	0.518215	0.689873	1.324	0.404899
471		660.397	125.986		0.143608	0.159237	0.964532	0.632519	0.901848	-0.149044
472		19.2577	125.961		0.165033	0.157254	0.420402	0.843044	1.04947	0.0696582
473		89.6961	152.997		0.145797	0.164017	0.801199	0.624446	0.888912	-0.169887
474		36.9556	342.139		0.163176	0.138048	1.44736	0.437993	1.18203	0.241262
475		188.156	81.5202		0.146194	0.152636	0.317025	0.86527	0.957796	-0.062209
476		365.462	130.533		0.151863	0.137594	0.463034	0.824108	1.10371	0.14236
477		35.123	434.186		0.0596524	0.23673	2.38757	0.0832898	0.251985	-1.98859
478		597.534	84.0442		0.143755	0.179639	1.46257	0.387057	0.800242	-0.321492
479		659.278	217.998		0.161607	0.129549	1.47905	0.435097	1.24746	0.318998
480		48.5389	151.035		0.160755	0.1595	0.0784817	0.889176	1.00787	0.0113111
481		349.946	409.161		0.141151	0.143539	0.271577	0.882449	0.983362	-0.0242053
482		372.414	81.5202		0.155412	0.162031	0.031259	0.86337	0.959149	-0.0601725
483		646.492	120.025		0.145851	0.160773	0.956564	0.665064	0.907189	-0.140525
484		130.42	269.107		0.140668	0.158228	0.711741	0.720051	0.88902	-0.169713
485		32.7114	102.099		0.150543	0.146857	0.722493	0.798135	1.0251	0.0357677
486		517.197	934.643		0.148324	0.15835	0.875941	0.672924	0.936684	-0.0943655
487		646.769	223.988		0.148578	0.148691	0.0568898	0.894718	0.999241	-0.00109577
488		467.652	940.548		0.135601	0.148101	0.791193	0.829372	0.915596	-0.127217
489		394.344	478.291		0.10054	0.191774	2.02529	0.10701	0.524264	-0.931634
490		646.228	115.015		0.145501	0.148247	0.389361	0.816669	0.981481	-0.0269683
491		645.97	141.983		0.144178	0.147109	0.100265	0.853223	0.980074	-0.029038
492		377.231	415.21		0.130067	0.137676	0.488655	0.848942	0.944731	-0.0820246
493		21.7016	120.023		0.14887	0.1527	0.277679	0.87336	0.974916	-0.0366498
494		38.8804	125.986		0.14804	0.14574	0.29032	0.852105	1.01578	0.0225948
495		53.8548	184.985		0.141231	0.144985	0.413766	0.875522	0.974109	-0.0378445
496		656.976	199.029		0.141474	0.127547	0.710443	0.834648	1.10919	0.149513
497		61.9445	139.018		0.152539	0.15122	0.301511	0.863386	1.00872	0.0125315
498		36.2025	277.089		0.0638965	0.21469	2.67012	0.0609329	0.297622	-1.74845
499		611.722	353.935		0.124544	0.162	1.12582	0.612201	0.76879	-0.379338
500		512.38	141.113		0.145024	0.132799	0.725815	0.770368	1.09205	0.127038
501		1.70874	118.942		0.144613	0.138801	0.763749	0.781133	1.04187	0.0591778
502		8.79001	128.019		0.149933	0.145531	0.0580597	0.884645	1.03025	0.0429956
503		583.101	110.522		0.126279	0.147105	0.801889	0.795165	0.858428	-0.220231
504		556.927	614.484		0.154948	0.127044	1.87667	0.256015	1.21964	0.286452
505		104.058	253.997		0.142532	0.146001	0.437834	0.835517	0.976237	-0.0346964
506		646.494	130.522		0.141538	0.14575	0.298792	0.830635	0.971104	-0.0423021
507		103.345	386.986		0.136257	0.147054	0.623826	0.805365	0.926577	-0.110017
508		157.995	281.149		0.126047	0.151156	0.701211	0.814669	0.833888	-0.262075
509		337.649	130.533		0.142176	0.111941	0.421438	0.742013	1.2701	0.344939
510		645.956	133.53		0.132239	0.134246	0.163227	0.875415	0.985051	-0.021729
511		659.582	196.016		0.108295	0.140495	0.391614	0.751588	0.770811	-0.375551
512		7.33316	161.969		0.128754	0.150883	0.437968	0.828628	0.853338	-0.22881
513		211.422	233.092		0.182327	0.108506	1.66285	0.27307	1.68034	0.748751
514		650.432	72.0806		0.136977	0.134257	0.342814	0.883134	1.02026	0.0289373
515		15.5105	81.0697		0.129221	0.127907	0.465829	0.892832	1.01028	0.0147499
516		149.917	73.0646		0.151068	0.132911	0.40764	0.798229	1.13661	0.184733
517		103.702	272.007		0.134933	0.14192	0.893261	0.690943	0.95077	-0.072832
518		27.671	374.808		0.131604	0.13328	0.296839	0.873155	0.987426	-0.0182558
519		218.375	194.044		0.137436	0.136132	0.226816	0.891568	1.00958	0.0137577
520		27.671	208.884		0.131803	0.132343	0.0917731	0.888304	0.995919	-0.00589903
521		17.2265	163.94		0.136858	0.14084	0.176439	0.86266	0.971721	-0.0413859
522		158.745	239.138		0.157918	0.0920916	1.1244	0.325846	1.71479	0.778034
523		48.7751	130.008		0.140957	0.134905	0.509081	0.828652	1.04486	0.063311
524		377.443	432.237		0.115405	0.122196	0.498989	0.848947	0.944425	-0.0824917
525		533.823	286.301		0.131515	0.137826	0.3402	0.823679	0.95421	-0.067622
526		515.544	308.294		0.138569	0.134955	0.306531	0.878229	1.02678	0.0381303
527		449.707	279.158		0.131231	0.132695	0.181822	0.855634	0.988965	-0.0160085
528		37.7791	388.18		0.137999	0.117086	1.4144	0.35548	1.17862	0.237097
529		89.4056	161.969		0.138379	0.122616	0.666245	0.815472	1.12855	0.174475
530		645.893	185.023		0.134853	0.130862	0.94402	0.677733	1.0305	0.04334
531		211.152	169.977		0.129571	0.119899	0.576128	0.862234	1.08067	0.111927
532		211.553	109.022		0.121303	0.124659	0.29772	0.885499	0.973078	-0.0393729
533		24.7548	167.013		0.134911	0.141251	0.791076	0.725995	0.955114	-0.0662548
534		492.568	98.0598		0.129821	0.140518	0.841893	0.769801	0.923873	-0.114233
535		517.198	81.0446		0.128084	0.139194	0.81961	0.871084	0.920181	-0.120011
536		24.7123	102.034		0.13341	0.135817	0.306228	0.865801	0.982279	-0.025795
537		42.316	229.974		0.123338	0.130275	0.693034	0.81303	0.946749	-0.0789457
538		31.6519	305.134		0.111316	0.121342	0.0543281	0.848066	0.917375	-0.124416
539		29.7834	76.0391		0.13934	0.102834	0.694101	0.718125	1.355	0.438292
540		162.494	166.05		0.132443	0.12779	0.297317	0.870429	1.03642	0.0516022
541		646.127	180.044		0.125568	0.128804	0.704087	0.77167	0.974875	-0.0367109
542		377.321	437.192		0.111216	0.123393	0.723341	0.785872	0.901317	-0.149894
543		37.2624	366.108		0.129142	0.117346	1.25511	0.393326	1.10052	0.138188
544		37.2573	289.091		0.125031	0.114846	1.26124	0.519372	1.08868	0.122582
545		32.4445	81.0697		0.1206	0.12307	0.553743	0.799065	0.979933	-0.0292443
546		349.946	433.24		0.110538	0.110542	0.122478	0.896495	0.999964	-5.24856e-05
547		464.735	255.251		0.129179	0.121737	0.40812	0.858165	1.06113	0.0855963
548		17.2282	181.951		0.113645	0.124473	0.937972	0.544289	0.913006	-0.131303
549		37.2483	362.096		0.129151	0.120446	1.63935	0.227707	1.07227	0.100672
550		173.982	154.042		0.123354	0.122241	1.06241	0.638671	1.00911	0.013079
551		647.557	243.019		0.119077	0.122829	0.494945	0.789063	0.969459	-0.0447478
552		295.931	109.521		0.106625	0.127107	1.00774	0.682061	0.838858	-0.253501
553		48.4758	98.5119		0.12532	0.12325	0.394427	0.84109	1.0168	0.0240304
554		174.787	166.05		0.124938	0.120328	0.356991	0.865885	1.03831	0.0542391
555		22.3096	158.003		0.119438	0.126674	0.252548	0.856975	0.942877	-0.0848579
556		317.325	318.299		0.0566268	0.0614822	0.65636	0.807626	0.921027	-0.118685
557		109.608	110.02		0.111928	0.125999	0.664471	0.697006	0.888328	-0.170835
558		22.0196	186.956		0.131954	0.124448	0.376274	0.857309	1.06032	0.0844981
559		645.956	113.035		0.122797	0.120317	0.664578	0.828183	1.02061	0.0294301
560		42.278	154.002		0.124974	0.133229	0.638092	0.848461	0.938044	-0.0922719
561		32.4517	83.0853		0.119184	0.119385	0.0658536	0.8914	0.998313	-0.00243544
562		558.454	937.565		0.136338	0.133442	0.0360771	0.883923	1.02171	0.0309789
563		170.643	355.101		0.148121	0.0869806	0.876553	0.412092	1.70292	0.768013
564		645.766	304.689		0.120846	0.123752	0.283415	0.82806	0.976523	-0.0342742
565		563.575	292.014		0.102434	0.133218	0.860703	0.667232	0.768916	-0.379102
566		24.7275	132.998		0.119768	0.122489	0.051859	0.865826	0.977784	-0.032413
567		4.13042	105.003		0.121818	0.117465	0.968072	0.628114	1.03706	0.052506
568		36.2057	193.07		0.121741	0.117359	0.499169	0.869906	1.03734	0.0528886
569		32.1728	129.127		0.117979	0.107631	0.829935	0.667746	1.09614	0.132438
570		195.911	372.091		0.111488	0.116545	0.0879974	0.868784	0.956607	-0.0640018
571		226.666	182.19		0.113431	0.111271	0.60512	0.788236	1.01941	0.02774
572		97.1753	148.977		0.1148	0.123658	0.462203	0.803463	0.928367	-0.107233
573		30.036	243.183		0.123588	0.0987564	1.68999	0.282513	1.25144	0.323592
574		307.295	265.003		0.110051	0.119696	0.505621	0.872234	0.919417	-0.121209
575		36.7058	189.039		0.113737	0.109129	0.621715	0.847189	1.04222	0.0596648
576		24.7673	118.942		0.108273	0.113039	0.402541	0.818191	0.957836	-0.0621491
577		36.9632	533.153		0.116142	0.11185	0.689324	0.738489	1.03838	0.0543294
578		531.673	139.988		0.119718	0.0724273	1.33212	0.452063	1.65293	0.725028
579		176.656	125.986		0.0815339	0.129286	1.28544	0.466096	0.630646	-0.665098
580		24.9812	111.039		0.117189	0.117938	0.0981737	0.887229	0.993643	-0.0091998
581		24.7612	151.009		0.110749	0.116749	0.326494	0.796064	0.948601	-0.0761271
582		103.442	269.969		0.109281	0.113945	0.481888	0.834141	0.959068	-0.0602956
583		42.3169	306.996		0.110063	0.116844	0.637388	0.847113	0.941967	-0.0862512
584		103.371	404.996		0.110397	0.119497	0.616557	0.802315	0.923843	-0.11428
585		647.349	125.529		0.11539	0.114921	0.206649	0.889556	1.00407	0.00586702
586		21.7614	127.039		0.10661	0.10267	0.280762	0.878426	1.03838	0.0543299
587		643.584	124.076		0.106897	0.114274	0.798201	0.735743	0.935439	-0.096285
588		27.6498	544.728		0.105835	0.109656	0.607956	0.816192	0.96516	-0.0511604
589		242.712	578.157		0.122224	0.0939422	1.21252	0.635492	1.30106	0.379687
590		316.787	230.247		0.0446474	0.0451071	0.155007	0.884907	0.98981	-0.0147762
591		557.425	955.615		0.100977	0.0942466	0.57294	0.808673	1.07141	0.0995146
592		24.7092	107.001		0.110432	0.115171	0.192954	0.822369	0.958847	-0.060627
593		383.112	109.022		0.116814	0.0702446	0.202339	0.716578	1.66295	0.733749
594		443.278	132.531		0.14108	0.0964221	0.238013	0.810728	1.46315	0.54908
595		36.7402	224.076		0.108896	0.102484	0.796439	0.808516	1.06256	0.0875496
596		648.152	113.517		0.109596	0.112407	0.658832	0.728814	0.974995	-0.0365337
597		336.709	141.113		0.0945638	0.11097	0.40348	0.809539	0.852156	-0.230811
598		255.818	252.216		0.106497	0.106282	0.0511256	0.892193	1.00202	0.00290788
599		229.074	89.5064		0.105988	0.0940713	0.818774	0.804105	1.12668	0.172076
600		49.7879	199.988		0.105704	0.103645	0.637377	0.790873	1.01987	0.0283801
601		97.9302	130.008		0.105488	0.105935	0.0395047	0.889689	0.995788	-0.00608918
602		645.698	296.97		0.10564	0.106808	0.068277	0.873845	0.98906	-0.0158695
603		17.9694	152.997		0.110397	0.105389	0.389596	0.868003	1.04752	0.066982
604		645.893	123.043		0.105595	0.109791	1.0675	0.611974	0.961777	-0.0562249
605		39.2953	172.977		0.105322	0.103616	0.335551	0.856663	1.01647	0.0235642
606		644.351	106.045		0.101403	0.103497	0.25767	0.840375	0.979768	-0.0294874
607		27.6665	274.873		0.111507	0.0914244	1.11646	0.638483	1.21966	0.286478
608		255.818	224.185		0.100764	0.102823	0.543329	0.815118	0.979977	-0.0291808
609		18.3035	125.002		0.0992468	0.100931	0.130117	0.883828	0.983315	-0.0242744
610		645.725	143.06		0.10462	0.105082	0.0473707	0.888869	0.995602	-0.00635878
611		20.6976	200.972		0.113359	0.121234	0.179772	0.871906	0.935044	-0.0968934
612		339.52	208.039		0.0920803	0.126135	0.558751	0.762915	0.730013	-0.454006
613		23.2528	114.073		0.0952729	0.111366	1.44347	0.414644	0.855491	-0.225176
614		491.772	132.987		0.110656	0.108987	0.0519476	0.889705	1.01531	0.0219269
615		648.867	152.995		0.109764	0.106312	0.579526	0.869874	1.03247	0.0461058
616		4.71576	113.964		0.106379	0.0986092	0.132842	0.827012	1.07879	0.109416
617		246.454	163.133		0.101145	0.0973233	1.04949	0.65989	1.03926	0.055563
618		52.5406	98.984		0.108822	0.0963911	0.804924	0.801846	1.12896	0.174998
619		39.3571	74.0599		0.0948648	0.0942249	0.197052	0.889622	1.00679	0.00976332
620		51.8186	176.013		0.0990783	0.0977826	0.308475	0.853655	1.01325	0.0189925
621		642.969	123.091		0.105934	0.102173	0.537982	0.860854	1.03681	0.0521553
622		112.171	131.974		0.0912245	0.102622	0.616888	0.776038	0.888936	-0.169848
623		103.869	157.021		0.103535	0.104069	0.178603	0.890691	0.994865	-0.00742777
624		592.246	335.257		0.107974	0.0916155	1.94731	0.222088	1.17855	0.237017
625		533.827	326.324		0.0943069	0.0991335	0.409989	0.809883	0.951313	-0.0720087
626		646.224	116.015		0.096704	0.0968204	0.012116	0.894608	0.998798	-0.0017355
627		89.2932	97.0074		0.0962878	0.0887039	0.714165	0.844727	1.0855	0.118355
628		97.7095	186.956		0.0950655	0.0973518	0.352183	0.847422	0.976515	-0.0342853
629		258.091	146.98		0.0861382	0.0991364	0.230395	0.797323	0.868886	-0.202761
630		585.095	145.985		0.0874424	0.1041	0.880652	0.65443	0.839988	-0.251559
631		646.229	102.509		0.0974338	0.097554	0.0234172	0.893587	0.998768	-0.00177853
632		377.233	461.271		0.0828992	0.0898026	0.729564	0.768457	0.923127	-0.115399
633		141.145	130.008		0.0920383	0.108532	0.1044	0.739493	0.848028	-0.237816
634		166.239	208.039		0.088057	0.0954516	0.326866	0.828241	0.92253	-0.116332
635		718.695	81.0697		0.0913852	0.100957	0.176511	0.858224	0.905185	-0.143716
636		161.362	221.128		0.131352	0.0578529	1.46978	0.238172	2.27045	1.18298
637		602.634	120.025		0.0781575	0.105705	1.63874	0.160793	0.739395	-0.435583
638		209.826	89.5064		0.0802446	0.0946816	0.496103	0.821063	0.84752	-0.23868
639		558.626	497.758		0.104307	0.0832177	1.39591	0.514548	1.25343	0.325877
640		189.77	109.022		0.0929295	0.0919169	0.0698663	0.891476	1.01102	0.0158056
641		257.287	171.034		0.0899167	0.0925581	0.099014	0.890511	0.971462	-0.0417707
642		173.982	201.05		0.0945597	0.0941562	0.54552	0.834673	1.00429	0.0061695
643		645.961	181.988		0.0900865	0.0883117	0.463539	0.837221	1.0201	0.0287057
644		49.207	171.993		0.0924877	0.0933539	0.508303	0.834212	0.990722	-0.0134477
645		646.793	202.509		0.0916211	0.0904913	0.301511	0.871629	1.01249	0.0179018
646		645.961	133.033		0.0871996	0.0872993	0.0528078	0.895243	0.998858	-0.00164881
647		89.9726	163.94		0.0931873	0.0924373	0.166782	0.889237	1.00811	0.0116568
648		30.5923	134.045		0.0887969	0.0935574	0.437425	0.871608	0.949117	-0.0753423
649		584.098	133.033		0.0792762	0.0811985	0.406931	0.88676	0.976326	-0.0345647
650		653.473	130.966		0.0920377	0.0898247	0.184433	0.870315	1.02464	0.0351135
651		646.76	178.99		0.0883269	0.0898584	0.206706	0.857651	0.982956	-0.0248005
652		32.9807	88.0755		0.0986609	0.077172	1.48721	0.404198	1.27845	0.3544
653		480.5	294.938		0.074791	0.117317	1.48962	0.450891	0.637513	-0.649472
654		240.301	158.003		0.0803455	0.081175	0.456338	0.894039	0.989781	-0.0148181
655		5.1792	167.013		0.0956644	0.0874781	0.647775	0.76054	1.09358	0.129061
656		499.385	88.0755		0.0844801	0.0867154	0.209625	0.862215	0.974222	-0.0376768
657		27.6521	460.767		0.0859747	0.0877495	0.410966	0.856877	0.979775	-0.0294779
658		101.463	117.091		0.0769452	0.101639	0.911842	0.645666	0.757042	-0.401554
659		652.911	213.982		0.0913016	0.0854857	0.0243355	0.866115	1.06803	0.0949562
660		643.301	145.985		0.0817248	0.0932152	1.84684	0.236438	0.876733	-0.189791
661		48.4868	143.039		0.0907271	0.0900487	0.157339	0.868251	1.00753	0.010828
662		254.075	199.029		0.0890278	0.0727554	0.0969381	0.777162	1.22366	0.291202
663		37.2483	362.154		0.0862868	0.0803949	1.00267	0.671582	1.07329	0.102036
664		31.9087	98.0963		0.0864278	0.0947876	0.69405	0.803854	0.911805	-0.133202
665		275.341	223.988		0.0643227	0.0977539	1.5808	0.290493	0.658006	-0.603827
666		223.456	172.133		0.0863411	0.0781259	0.78617	0.747646	1.10515	0.144246
667		646.728	138.995		0.0861086	0.0860961	0.00338329	0.896049	1.00014	0.000208298
668		24.7549	86.9925		0.0913065	0.0931257	0.0240959	0.868299	0.980465	-0.0284615
669		224.664	158.003		0.0734197	0.0868339	0.644675	0.764969	0.845519	-0.242091
670		647.482	237.019		0.0832888	0.0890528	1.09068	0.479256	0.935274	-0.0965385
671		515.295	270.279		0.0907412	0.0926612	0.0295948	0.88031	0.979279	-0.0302083
672		19.054	87.0803		0.0789397	0.094076	0.998073	0.697979	0.839106	-0.253076
673		224.796	199.029		0.0681568	0.103798	0.932647	0.56569	0.656629	-0.606851
674		36.6601	522.201		0.0871948	0.0829658	0.635628	0.834557	1.05097	0.0717255
675		36.6023	300.165		0.0402683	0.120914	2.572	0.0574049	0.333031	-1.58627
676		647.823	201.992		0.0829011	0.0890063	1.21904	0.572451	0.931407	-0.102516
677		90.5016	134.987		0.0871257	0.0834921	0.395616	0.85413	1.04352	0.0614588
678		88.9125	164.948		0.0829284	0.0834975	0.133948	0.891988	0.993185	-0.00986617
679		216.77	196.06		0.0829385	0.0933943	0.532233	0.790804	0.888047	-0.171292
680		572.544	568.425		0.0960355	0.104938	0.763081	0.880694	0.915161	-0.127903
681		57.3413	261.057		0.0847479	0.0840156	0.284738	0.887652	1.00872	0.0125214
682		130.661	136.062		0.0791763	0.0913088	0.826957	0.675244	0.867127	-0.205685
683		40.5372	174.087		0.0923938	0.0767228	0.803299	0.842388	1.20425	0.26814
684		45.7046	88.023		0.0890974	0.0845201	1.1797	0.624396	1.05416	0.0760878
685		644.09	132.003		0.0887944	0.0786085	0.589662	0.825746	1.12958	0.175784
686		402.641	296.045		0.0826173	0.0868885	0.279262	0.844857	0.950843	-0.0727203
687		645.965	228.007		0.081685	0.0820415	0.0560719	0.890812	0.995655	-0.00628191
688		53.9645	119.085		0.0666035	0.0884347	0.900081	0.623611	0.753138	-0.409015
689		4.67975	186.981		0.0829995	0.0600252	0.538534	0.826488	1.38274	0.467535
690		481.312	264.24		0.0892781	0.0852697	0.400889	0.862411	1.04701	0.0662738
691		6.6709	120.023		0.0844552	0.0807121	0.212136	0.87876	1.04638	0.0654007
692		35.0968	439.141		0.0375082	0.12818	2.52947	0.062832	0.292622	-1.77289
693		177.191	208.039		0.0760461	0.0608489	0.468663	0.811669	1.24975	0.321644
694		32.7277	247.057		0.0740042	0.102215	0.818527	0.669042	0.724003	-0.465931
695		410.92	318.239		0.0834741	0.0784156	0.568918	0.819686	1.06451	0.0901879
696		98.256	151.035		0.0848312	0.0813683	0.503783	0.818088	1.04256	0.060129
697		646.248	190.979		0.0835697	0.0838073	0.115982	0.88844	0.997165	-0.00409565
698		523.107	824.549		0.106959	0.0582783	1.35565	0.371431	1.83531	0.876022
699		646.19	312.942		0.0796902	0.0828792	1.25187	0.542068	0.961522	-0.0566084
700		301.683	141.113		0.0845577	0.0819707	0.0803847	0.859354	1.03156	0.0448268
701		499.519	100.075		0.0796676	0.0863854	0.903086	0.6216	0.922234	-0.116795
702		56.8996	270.118		0.0704759	0.0785798	0.694258	0.774134	0.896871	-0.157028
703		517.197	935.646		0.0834451	0.0890335	0.827507	0.707807	0.937233	-0.0935204
704		278.545	141.113		0.0726711	0.0968666	1.09212	0.654363	0.750218	-0.414618
705		88.9144	181.951		0.0831311	0.0804819	0.436953	0.849523	1.03292	0.0467245
706		474.088	425.213		0.0878442	0.0795442	0.930374	0.743509	1.10434	0.143191
707		42.3109	321.961		0.0791531	0.083809	0.636788	0.847966	0.944447	-0.0824588
708		653.155	172.956		0.0730273	0.074864	0.00210693	0.87992	0.975467	-0.0358357
709		190.025	89.5064		0.0660172	0.0853467	0.995727	0.601882	0.773518	-0.370493
710		646.77	166.991		0.0787673	0.0797026	0.12928	0.875009	0.988265	-0.0170296
711		176.121	113.963		0.0953601	0.066426	1.31151	0.624539	1.43558	0.521638
712		486.687	272.969		0.0819214	0.0748425	0.483965	0.817913	1.09458	0.130383
713		632.321	113.016		0.0818455	0.0740209	0.277257	0.798048	1.10571	0.144971
714		121.271	85.0646		0.068898	0.0972527	1.11089	0.670631	0.708444	-0.497275
715		42.3561	174.076		0.0829782	0.0757241	0.707511	0.785714	1.0958	0.13198
716		646.51	151.005		0.078431	0.0817123	0.91848	0.595551	0.959844	-0.0591288
717		62.1265	169.977		0.0782954	0.0727851	0.689854	0.804495	1.07571	0.105284
718		64.3005	165.054		0.0801468	0.0787414	0.357983	0.885841	1.01785	0.0255237
719		238.706	99.5309		0.0774669	0.0788199	0.637182	0.891194	0.982834	-0.0249802
720		410.654	296.258		0.0770933	0.069727	0.789894	0.756177	1.10565	0.144889
721		97.9474	131.974		0.0781073	0.0751213	0.644464	0.80897	1.03975	0.0562347
722		645.961	164.067		0.0782725	0.0779509	0.286722	0.889041	1.00413	0.00593979
723		54.8462	242.086		0.0765505	0.0751065	0.429246	0.879945	1.01923	0.0274743
724		404.775	200.201		0.0786686	0.0784342	0.02574	0.893837	1.00299	0.00430441
725		103.201	262.997		0.0771287	0.0801424	0.628582	0.779904	0.962396	-0.0552971
726		37.4982	123.055		0.0686221	0.0845379	1.26158	0.397585	0.811732	-0.300925
727		54.1669	186.981		0.068392	0.0699914	0.0124191	0.886076	0.977149	-0.0333497
728		712.914	120.981		0.0738707	0.0604729	0.725764	0.803481	1.22155	0.288715
729		642.872	102.128		0.0760486	0.0631599	1.18037	0.505469	1.20406	0.267911
730		467.648	941.548		0.0702106	0.0776242	0.833702	0.814874	0.904493	-0.144819
731		480.238	243.941		0.0718953	0.0823371	0.546465	0.778875	0.873183	-0.195644
732		19.0869	107.95		0.074715	0.0830037	0.746572	0.786867	0.90014	-0.151778
733		163.725	237.086		0.0766179	0.0673046	0.622612	0.847796	1.13838	0.186976
734		24.7549	186.981		0.0743448	0.0746275	0.0190486	0.885522	0.996211	-0.00547624
735		61.3801	172.956		0.0797628	0.0971111	0.819313	0.71108	0.821357	-0.283919
736		375.896	518.323		0.0208782	0.131164	2.51601	0.12696	0.159176	-2.6513
737		24.9737	156.014		0.0780321	0.079482	0.0718903	0.863291	0.981758	-0.0265606
738		583.112	122.096		0.0716908	0.081807	0.62738	0.767124	0.876341	-0.190436
739		512.384	292.014		0.0584262	0.0747854	1.84108	0.13549	0.781252	-0.35614
740		585.87	296.045		0.0601853	0.0874272	1.49137	0.377004	0.688406	-0.538669
741		36.5136	99.0439		0.0746635	0.0751999	0.135321	0.893587	0.992868	-0.0103259
742		72.9846	117.091		0.0704563	0.0806191	0.748347	0.836438	0.873941	-0.194392
743		464.98	409.272		0.074083	0.0727956	0.269799	0.885262	1.01769	0.0252916
744		189.283	123.04		0.0833365	0.098139	0.319077	0.801695	0.849169	-0.235877
745		645.976	99.5121		0.0720091	0.0763854	0.83687	0.70486	0.942709	-0.0851162
746		335.506	223.988		0.0817993	0.049251	1.03664	0.577791	1.66086	0.731935
747		103.649	214.51		0.0770366	0.0811669	0.485394	0.84763	0.949114	-0.0753472
748		613.856	613.481		0.0840066	0.0545114	1.61893	0.239906	1.54108	0.623944
749		18.2885	403.231		0.0724163	0.0786569	0.913085	0.748123	0.92066	-0.11926
750		189.501	195.993		0.0726113	0.0635684	0.859132	0.800969	1.14226	0.191885
751		531.443	181.014		0.0775911	0.0683103	0.589501	0.842715	1.13586	0.183787
752		253.275	158.003		0.0634917	0.0712234	0.699447	0.820145	0.891444	-0.165784
753		165.703	171.034		0.0757027	0.0527902	1.24491	0.482566	1.43403	0.520076
754		24.9741	218.983		0.073536	0.0769648	0.101129	0.848915	0.95545	-0.0657484
755		35.5219	370.17		0.0429766	0.0888736	2.42332	0.0631648	0.48357	-1.0482
756		166.761	123.04		0.0957948	0.0541375	1.39726	0.302558	1.76947	0.823319
757		481.317	245.226		0.0777958	0.0732738	0.511748	0.851159	1.06171	0.0863959
758		415.47	336.25		0.0754374	0.0671171	0.000525484	0.850654	1.12397	0.1686
759		23.8944	223.988		0.0754726	0.0674537	1.28437	0.579359	1.11888	0.162055
760		597.982	102.074		0.0770074	0.0733419	0.379131	0.859582	1.04998	0.07036
761		645.896	103.032		0.0758601	0.0696148	0.571681	0.808283	1.08971	0.123946
762		646.78	140.951		0.0744264	0.0746043	0.0274666	0.891064	0.997615	-0.00344505
763		218.376	166.05		0.075633	0.0741272	0.07778	0.883671	1.02031	0.0290135
764		33.2392	228.107		0.0600027	0.0776662	0.915833	0.594438	0.772571	-0.372261
765		209.55	131.533		0.071062	0.057134	1.13626	0.750098	1.24378	0.314729
766		3.6951	200.972		0.072175	0.0606432	1.0716	0.787964	1.19016	0.251152
767		645.159	193.973		0.0703247	0.0716323	0.149149	0.860787	0.981747	-0.0265773
768		551.529	201.975		0.0789525	0.0636191	0.98884	0.608484	1.24102	0.311524
769		24.9787	174.025		0.072563	0.0735881	0.0183386	0.872966	0.986069	-0.0202395
770		485.081	268.263		0.0770032	0.0712234	0.586596	0.821459	1.08115	0.112568
771		243.244	109.521		0.0712526	0.0800508	0.81231	0.85335	0.890092	-0.167974
772		374.549	111.522		0.0659179	0.0737111	0.531413	0.830214	0.894274	-0.161211
773		24.8703	131.974		0.0709093	0.0703668	0.244228	0.879123	1.00771	0.0110791
774		646.496	108.023		0.0727737	0.0723721	0.157452	0.888347	1.00555	0.00798258
775		421.35	341.315		0.0602467	0.0621659	0.0264577	0.870534	0.969128	-0.0452408
776		558.881	498.255		0.0802052	0.0615832	1.71332	0.370324	1.30239	0.38116
777		24.717	161.969		0.0682494	0.0676483	0.268083	0.876721	1.00888	0.0127612
778		42.3042	293.008		0.0695922	0.073445	0.61907	0.853427	0.947541	-0.0777397
779		645.961	183.01		0.0658862	0.0701435	0.659718	0.744075	0.939306	-0.0903322
780		581.989	340.347		0.042438	0.0431115	0.0343732	0.879835	0.984378	-0.0227158
781		32.8417	117.091		0.0705717	0.0705448	0.230597	0.895944	1.00038	0.000550385
782		547.81	123.091		0.0712771	0.0736387	0.12255	0.884034	0.96793	-0.0470253
783		32.9696	200.044		0.0738104	0.0712804	0.0645604	0.882472	1.03549	0.050319
784		551.521	607.289		0.0715552	0.0835325	0.688179	0.827186	0.856616	-0.223279
785		175.321	73.0646		0.0661206	0.083113	0.785636	0.622785	0.795551	-0.329974
786		515.668	85.0758		0.0813495	0.0802333	0.481428	0.893606	1.01391	0.0199328
787		22.29	117.091		0.0676539	0.0703359	0.415999	0.87145	0.961868	-0.0560895
788		190.295	223.988		0.0661994	0.0654874	0.022565	0.889688	1.01087	0.0156012
789		103.649	314.966		0.0685478	0.0705218	0.409471	0.837721	0.972008	-0.0409594
790		484.264	733.447		0.0886785	0.0325571	2.02568	0.0928655	2.72379	1.44561
791		97.8536	176.013		0.066694	0.066909	0.0403181	0.891457	0.996785	-0.00464525
792		485.618	313.995		0.0647796	0.0647566	0.43975	0.896353	1.00036	0.000512099
793		301.544	167.998		0.0667687	0.0693535	0.214436	0.874871	0.962731	-0.0547955
794		586.093	353.935		0.0604595	0.0721048	0.854509	0.606766	0.838495	-0.254126
795		645.955	98.0134		0.0703182	0.0693438	0.211897	0.871906	1.01405	0.0201311
796		61.4077	131.974		0.0690237	0.0656099	0.43337	0.78124	1.05203	0.0731771
797		646.846	141.958		0.0666008	0.068561	1.07238	0.614222	0.971409	-0.0418497
798		3.03596	121.065		0.0564637	0.0686112	0.826317	0.633639	0.822952	-0.28112
799		496.303	298.293		0.0687318	0.0708039	0.136355	0.867991	0.970735	-0.0428512
800		150.03	115.112		0.069138	0.0701374	0.105335	0.887307	0.985751	-0.0207049
801		247.528	579.169		0.0673531	0.0672847	0.356924	0.896151	1.00102	0.00146599
802		647.058	180.99		0.0654854	0.0679526	0.77097	0.686606	0.963692	-0.053356
803		646.728	120.044		0.06804	0.071617	0.657452	0.721531	0.950054	-0.0739192
804		646.493	158.986		0.0679046	0.0687994	0.247615	0.859639	0.986994	-0.0188871
805		208.21	223.988		0.0622118	0.0690491	0.500563	0.765376	0.900979	-0.150435
806		645.691	73.5315		0.072826	0.0648513	0.733627	0.764413	1.12297	0.167318
807		585.64	102.074		0.0771307	0.0611031	0.900674	0.657944	1.2623	0.336059
808		524.975	296.294		0.071941	0.0701231	0.264755	0.87999	1.02592	0.0369233
809		647.037	165.983		0.0645912	0.065556	0.397594	0.866445	0.985283	-0.0213894
810		168.1	199.029		0.0678433	0.069485	0.148395	0.890118	0.976373	-0.0344964
811		166.514	148.018		0.0721767	0.0696477	0.627133	0.878269	1.03631	0.0514555
812		148.577	120.081		0.0774977	0.0569142	1.94655	0.283489	1.36166	0.445365
813		557.006	335.257		0.0713778	0.0604163	1.94492	0.20727	1.18143	0.240538
814		32.9232	119.085		0.0632612	0.0632579	0.00525506	0.896479	1.00005	7.44045e-05
815		510.754	107.967		0.0616359	0.0715079	1.35158	0.532889	0.861946	-0.214331
816		32.6966	166.053		0.0597669	0.0650402	0.509207	0.829714	0.918922	-0.121986
817		549.221	251.991		0.0637458	0.0699612	0.735964	0.774384	0.911159	-0.134225
818		48.7487	97.9912		0.0693631	0.0680011	0.28307	0.839585	1.02003	0.0286086
819		620.892	591.496		0.0722156	0.0596189	1.90696	0.218833	1.21129	0.276541
820		56.6446	145.049		0.0667379	0.0603447	0.70652	0.760602	1.10595	0.145281
821		330.156	229.199		0.0646871	0.0640683	0.420585	0.856333	1.00966	0.0138658
822		253.546	141.113		0.0684809	0.057838	0.174799	0.81835	1.18401	0.243686
823		583.692	109.521		0.0692076	0.0560619	0.982831	0.621041	1.23449	0.30391
824		338.181	224.011		0.062091	0.0520842	0.546772	0.80524	1.19213	0.253539
825		24.9806	241.999		0.0687004	0.0685941	0.108504	0.895246	1.00155	0.00223482
826		645.714	82.5369		0.069119	0.0701096	0.388261	0.865112	0.98587	-0.0205307
827		89.4474	107.95		0.0611895	0.0669307	0.571797	0.82112	0.914221	-0.129384
828		37.2324	274.103		0.0598851	0.0688785	0.590201	0.829885	0.869432	-0.201855
829		284.437	95.0437		0.0713938	0.0627044	0.756401	0.799215	1.13858	0.187233
830		36.1894	293.063		0.0283737	0.0986497	2.68503	0.061467	0.28762	-1.79776
831		537.576	293.283		0.0698533	0.0599619	0.991162	0.654124	1.16496	0.220281
832		37.4859	396.034		0.0640285	0.0616847	0.909395	0.721675	1.038	0.0538023
833		546.257	353.935		0.0568363	0.0653955	1.47087	0.355444	0.869116	-0.20238
834		624.724	75.0996		0.0650359	0.0560913	0.787868	0.707989	1.15946	0.213459
835		89.3222	138.991		0.0670977	0.0681677	0.157402	0.858981	0.984303	-0.0228251
836		646.497	121.023		0.0671623	0.0669669	0.251524	0.893318	1.00292	0.00420233
837		443.286	252.232		0.0683855	0.0628084	0.54215	0.84867	1.0888	0.122733
838		31.6545	102.055		0.0587655	0.0625283	0.380483	0.845048	0.939823	-0.0895397
839		620.984	932.627		0.0645363	0.0564708	1.58564	0.368345	1.14283	0.192607
840		593.722	416.23		0.0618255	0.0613329	0.240462	0.887217	1.00803	0.0115419
841		297.53	101.096		0.0734265	0.0780881	0.0333578	0.885788	0.940304	-0.0888012
842		98.6359	199.988		0.0703432	0.0571428	0.820856	0.760061	1.23101	0.29984
843		32.9578	87.0803		0.0664656	0.0597626	1.0205	0.589493	1.11216	0.153366
844		42.4986	218.981		0.0603385	0.0634569	0.795039	0.764581	0.950858	-0.0726989
845		496.046	258.269		0.0656126	0.0659159	0.00318383	0.893057	0.995399	-0.00665348
846		586.421	102.091		0.0542793	0.0665004	0.799327	0.645667	0.816225	-0.292961
847		302.881	257.128		0.0656777	0.0545895	0.122585	0.806153	1.20312	0.266779
848		241.378	604.164		0.0628057	0.058681	0.500507	0.828334	1.07029	0.0980023
849		5.98449	84.9595		0.0620532	0.0596203	0.105062	0.886449	1.04081	0.0577039
850		617.4	770.611		0.0546572	0.0639158	1.07618	0.670122	0.855144	-0.22576
851		708.567	171.993		0.0654798	0.0559477	0.834715	0.702523	1.17038	0.226971
852		263.576	268.211		0.0601146	0.0608249	0.333315	0.834925	0.988323	-0.0169459
853		227.203	109.521		0.0563596	0.0642633	0.642345	0.703875	0.87701	-0.189334
854		103.682	310.995		0.0591187	0.0612711	0.537295	0.828788	0.964872	-0.051591
855		343.801	95.0437		0.0670794	0.0516957	0.688518	0.712289	1.29758	0.375825
856		35.0851	176.972		0.0597889	0.0574948	0.516605	0.79018	1.0399	0.0564464
857		533.83	696.925		0.0491366	0.0561458	0.498561	0.804186	0.875161	-0.19238
858		256.085	561.158		0.0652722	0.0581219	0.737571	0.821581	1.12302	0.167388
859		584.205	186.981		0.0589955	0.0455474	1.05546	0.693134	1.29525	0.373236
860		263.836	251.185		0.0592778	0.0605939	0.98777	0.577386	0.97828	-0.0316801
861		46.2763	128.019		0.0633899	0.0585943	0.737851	0.750876	1.08184	0.113492
862		32.447	290.075		0.0609528	0.0652841	0.178822	0.861717	0.933655	-0.0990392
863		582.109	121.023		0.0552828	0.0638536	0.912591	0.654961	0.865774	-0.207938
864		301.283	171.034		0.0675311	0.0490642	1.04535	0.684596	1.37638	0.460883
865		444.363	320.255		0.0575337	0.0613591	0.40395	0.812777	0.937654	-0.0928718
866		38.599	158.003		0.0608552	0.0600851	0.227912	0.866236	1.01282	0.0183734
867		655.826	176.972		0.0579055	0.0617214	0.599237	0.857324	0.938176	-0.0920699
868		397.015	521.342		0.0388984	0.0828585	1.97936	0.152314	0.469456	-1.09094
869		647.562	137.037		0.0592584	0.0600666	0.1228	0.875007	0.986544	-0.0195443
870		253.943	151.035		0.0594694	0.0662154	0.162811	0.85142	0.89812	-0.15502
871		32.9699	139.531		0.0586522	0.0612097	0.280707	0.845054	0.958217	-0.0615753
872		54.1371	200.972		0.0584994	0.057296	0.297654	0.879187	1.021	0.0299873
873		41.5542	258.049		0.065554	0.0585096	0.471307	0.7388	1.1204	0.164012
874		495.516	731.431		0.0827229	0.0379925	2.14245	0.0767456	2.17735	1.12257
875		503.796	728.616		0.0590125	0.055541	0.375605	0.83492	1.0625	0.0874678
876		612.9	355.933		0.0560097	0.0587912	0.157039	0.87348	0.95269	-0.069922
877		646.239	205.017		0.0543392	0.0607358	1.03151	0.524496	0.89468	-0.160556
878		18.1755	97.0074		0.063883	0.0544334	1.23419	0.57502	1.1736	0.230939
879		613.816	136.021		0.0663621	0.0407498	0.966569	0.577725	1.62852	0.703566
880		353.157	172.169		0.0603095	0.0568845	0.374344	0.850171	1.06021	0.0843493
881		419.748	280.263		0.0624029	0.0508584	0.517974	0.75669	1.22699	0.295126
882		182.006	388.086		0.0603791	0.0521651	0.176554	0.823646	1.15746	0.210965
883		174.258	257.113		0.0567996	0.0566407	0.0550346	0.894573	1.00281	0.00404158
884		112.057	136.953		0.0598389	0.0521816	0.678707	0.759964	1.14674	0.197543
885		24.7018	148.027		0.0572227	0.0596923	0.33941	0.801914	0.958628	-0.0609576
886		24.471	85.0839		0.0529452	0.0601323	0.568094	0.788872	0.880479	-0.183639
887		561.308	136.021		0.058067	0.0494344	0.919781	0.790937	1.17463	0.232204
888		36.6167	115.039		0.0563986	0.0572805	0.35067	0.881426	0.984604	-0.0223848
889		489.893	233.912		0.0604994	0.0443156	1.33011	0.46922	1.36519	0.449106
890		210.887	141.113		0.0575621	0.0528457	0.791193	0.820592	1.08925	0.123333
891		229.607	105.042		0.0569262	0.0549642	0.0893964	0.880219	1.0357	0.0506024
892		55.0201	247.042		0.0561802	0.0538035	0.734075	0.833242	1.04417	0.0623615
893		165.573	111.984		0.0493416	0.0415209	0.23631	0.845072	1.18835	0.248966
894		36.9596	80.0493		0.0556386	0.0540594	0.279259	0.868972	1.02921	0.0415417
895		580.39	353.352		0.0559677	0.0580596	0.134524	0.859484	0.96397	-0.0529398
896		46.0263	124.039		0.0530174	0.0525186	0.129386	0.894286	1.0095	0.0136374
897		49.2891	172.956		0.0593013	0.0499134	0.62411	0.783399	1.18808	0.248637
898		31.9244	86.0598		0.0682967	0.0396393	2.28085	0.0563651	1.72296	0.784885
899		111.866	200.972		0.0530606	0.0539666	0.0965178	0.875532	0.983211	-0.024427
900		585.597	103.955		0.0576393	0.0541393	0.34801	0.845508	1.06465	0.0903762
901		646.228	103.507		0.0552325	0.0567459	0.32837	0.807131	0.97333	-0.0389993
902		533.827	447.345		0.0593696	0.0551339	0.361715	0.842488	1.07683	0.106785
903		592.224	820.59		0.054647	0.0504642	0.979559	0.714831	1.08289	0.114882
904		98.4784	143.039		0.0540321	0.0524962	0.333324	0.85136	1.02926	0.0416032
905		171.328	195.993		0.0596275	0.0472484	0.916633	0.727555	1.262	0.335712
906		512.13	145.985		0.0547108	0.0539154	0.20827	0.885273	1.01475	0.0211303
907		186.285	355.101		0.0715148	0.0389423	0.994961	0.486992	1.83643	0.876904
908		6.65957	152.997		0.0482088	0.0599658	0.807626	0.564091	0.803937	-0.314845
909		177.213	111.984		0.053007	0.0296612	1.19133	0.470623	1.78708	0.837603
910		584.038	91.5043		0.0458375	0.0573834	1.14329	0.693249	0.798794	-0.324105
911		642.872	122.096		0.0512726	0.0595234	0.888845	0.628205	0.861385	-0.21527
912		531.959	183.01		0.078616	0.058398	0.58018	0.808587	1.34621	0.428905
913		33.238	89.0595		0.049726	0.0544654	0.566284	0.795371	0.912984	-0.131338
914		472.753	142.117		0.0453625	0.0423236	0.552253	0.864204	1.0718	0.100035
915		341.39	207.138		0.00667557	0.105389	2.44951	0.170395	0.0633422	-3.98069
916		34.2882	129.066		0.0541457	0.0532048	0.258204	0.882881	1.01769	0.0252912
917		36.6526	205.118		0.0566471	0.051266	1.2729	0.609554	1.10496	0.143999
918		37.8118	374.165		0.058197	0.0489466	1.50685	0.298504	1.18899	0.249737
919		32.7201	85.0646		0.056058	0.0532315	0.622125	0.791684	1.0531	0.0746391
920		53.6608	89.0595		0.0580591	0.0482662	0.925652	0.676592	1.20289	0.266508
921		103.61	286.972		0.052834	0.0545281	0.457969	0.823872	0.968932	-0.0455332
922		349.947	388.182		0.0479988	0.0490088	0.277652	0.879352	0.97939	-0.0300449
923		181.781	181.049		0.0614006	0.0505756	0.270608	0.777437	1.21404	0.279811
924		102.423	248.991		0.0533136	0.0558393	0.647013	0.739303	0.954768	-0.0667779
925		42.4448	125.515		0.0554945	0.0576633	0.561391	0.840979	0.962389	-0.0553081
926		76.8714	223.988		0.0511384	0.0511501	0.0830699	0.896438	0.999771	-0.00033095
927		135.076	137.046		0.0521169	0.0533499	0.0289195	0.886753	0.976889	-0.0337332
928		370.009	353.268		0.0638473	0.0472771	1.8592	0.196791	1.35049	0.433484
929		145.403	89.5064		0.0660103	0.0530892	0.0367307	0.856063	1.24338	0.314272
930		319.609	341.103		0.0497025	0.0463424	0.754372	0.857425	1.07251	0.100988
931		98.1922	171.993		0.0519284	0.0520015	0.0441102	0.893759	0.998594	-0.00203012
932		6.77783	148.018		0.0438071	0.0486413	0.0218262	0.865957	0.900615	-0.151018
933		37.2317	128.042		0.0532117	0.0517976	0.485025	0.842053	1.0273	0.0388575
934		3.57997	223.988		0.0490078	0.0375279	0.365053	0.836142	1.3059	0.385049
935		187.83	131.533		0.047087	0.0588347	0.570965	0.770579	0.800326	-0.32134
936		152.464	223.988		0.0523036	0.0547128	0.31342	0.878969	0.955967	-0.0649677
937		507.539	742.58		0.0528818	0.0558194	0.752743	0.801901	0.947374	-0.0779944
938		349.813	405.209		0.045569	0.0472226	0.38225	0.862249	0.964983	-0.0514238
939		645.954	82.0219		0.0520288	0.0557581	1.18317	0.408702	0.933117	-0.0998709
940		36.839	225.06		0.0552547	0.0473015	1.1065	0.709387	1.16814	0.224211
941		271.057	125.986		0.0488859	0.0596714	0.637299	0.812651	0.819252	-0.28762
942		255.819	229.141		0.0539188	0.054271	0.212933	0.881837	0.993511	-0.00939192
943		37.008	326.115		0.0526588	0.0482903	1.02985	0.617509	1.09046	0.12494
944		274.537	168.016		0.0529305	0.0425141	0.437361	0.761242	1.24501	0.316159
945		30.5883	298.992		0.0525542	0.0513692	0.255012	0.871704	1.02307	0.0329009
946		421.35	319.243		0.0485947	0.0478644	0.0589931	0.8853	1.01526	0.0218445
947		36.156	129.054		0.0465937	0.0520915	0.504883	0.707256	0.894458	-0.160915
948		5.71836	102.128		0.0513924	0.0482024	0.769895	0.780871	1.06618	0.0924502
949		479.179	375.267		0.0464313	0.0489579	0.0342585	0.863963	0.948391	-0.0764454
950		557.727	496.256		0.0534641	0.0447041	1.32596	0.627899	1.19596	0.258165
951		511.272	156.051		0.0398899	0.0497373	0.660718	0.781944	0.802013	-0.318302
952		646.075	174.999		0.0490543	0.0496203	0.178713	0.852267	0.988594	-0.0165505
953		226.535	224.011		0.0413738	0.0442817	0.0687487	0.871406	0.934332	-0.0979927
954		533.277	431.351		0.0585652	0.0511254	0.44886	0.802203	1.14552	0.196004
955		98.8408	97.9912		0.0530496	0.0505774	0.528388	0.794354	1.04888	0.068849
956		174.518	138.055		0.0510347	0.0488517	0.503008	0.84605	1.04469	0.0630689
957		325.349	167.998		0.0530266	0.0527239	0.0832543	0.894736	1.00574	0.00825971
958		37.263	275.992		0.0502784	0.0482386	0.920016	0.699572	1.04229	0.0597516
959		218.374	348.027		0.0490545	0.047369	0.24861	0.872122	1.03558	0.0504415
960		48.9069	81.5203		0.0519045	0.0510515	0.338515	0.836783	1.01671	0.0239083
961		103.86	286.013		0.0493722	0.0509815	0.603217	0.798958	0.968433	-0.0462754
962		540.767	770.575		0.0509796	0.0474104	0.428851	0.828852	1.07528	0.104716
963		643.806	129.077		0.0494679	0.0488349	0.158549	0.866549	1.01296	0.0185787
964		3.96855	163.965		0.0476656	0.0555136	1.16479	0.589902	0.85863	-0.219892
965		37.2573	370.082		0.0493306	0.0486967	0.190473	0.867391	1.01302	0.0186606
966		669.652	260.001		0.0449526	0.0509548	0.667241	0.793062	0.882205	-0.180813
967		498.439	75.0996		0.040438	0.0503019	1.19115	0.486216	0.803907	-0.314899
968		456.952	272.969		0.0614468	0.0418094	0.651618	0.753541	1.46969	0.55551
969		645.975	131.552		0.0485888	0.0494222	0.319948	0.845464	0.983138	-0.0245347
970		36.7288	704.211		0.0500079	0.0488923	0.371637	0.839677	1.02282	0.032549
971		329.624	273.253		0.0465657	0.0458767	0.401227	0.858347	1.01502	0.0215054
972		639.35	86.0598		0.0514146	0.0458979	0.392627	0.828177	1.12019	0.163748
973		645.952	91.0273		0.0465	0.0530786	0.631877	0.724639	0.876059	-0.190901
974		192.521	406.163		0.0189618	0.0788727	2.42065	0.135452	0.24041	-2.05643
975		285.235	180.044		0.0553039	0.0307319	1.15999	0.278355	1.79956	0.847642
976		42.295	214.002		0.0468383	0.050776	1.21477	0.4653	0.922448	-0.11646
977		103.319	402.958		0.0467107	0.0502521	0.491996	0.845473	0.929527	-0.105431
978		515.859	939.598		0.0506231	0.0522109	0.584133	0.796629	0.969588	-0.0445564
979		146.185	166.122		0.142928	0.00530642	1.03324	0.298836	26.9348	4.7514
980		647.587	116.524		0.0493554	0.0509463	0.224416	0.831549	0.968773	-0.0457695
981		27.6487	626.691		0.0461024	0.0476301	0.557084	0.838519	0.967927	-0.0470301
982		48.7841	82.5369		0.0535953	0.0490937	0.663719	0.712696	1.09169	0.126568
983		108.375	102.535		0.029232	0.0640285	1.77762	0.159785	0.456547	-1.13117
984		337.381	171.034		0.0394869	0.0506852	0.628507	0.822041	0.779062	-0.36019
985		647.073	97.5142		0.0489881	0.0489401	0.0688016	0.895384	1.00098	0.00141308
986		645.703	171.005		0.0456009	0.0485725	1.32897	0.420208	0.938822	-0.0910772
987		37.2483	259.081		0.0473338	0.0432421	1.21421	0.517466	1.09462	0.130435
988		654.201	225.029		0.0479611	0.0475151	0.264276	0.855049	1.00939	0.0134803
989		656.973	170.981		0.0440512	0.0375807	0.608019	0.828038	1.17218	0.229188
990		27.9181	112.895		0.0463037	0.0466016	0.25887	0.879013	0.993607	-0.0092524
991		27.6483	164.074		0.0527085	0.0410527	1.53314	0.409156	1.28392	0.36056
992		654.5	81.0697		0.048262	0.0452907	0.497461	0.866851	1.06561	0.091675
993		103.545	203.002		0.0502446	0.0513517	0.255628	0.883135	0.978441	-0.0314439
994		550.69	431.981		0.043872	0.0424773	0.103287	0.878246	1.03283	0.0466078
995		37.8118	219.538		0.0477266	0.0461634	0.800112	0.761555	1.03386	0.048046
996		645.923	207.017		0.0461656	0.0476961	0.483294	0.80549	0.967911	-0.0470536
997		323.74	104.03		0.0563173	0.0392061	1.48412	0.409333	1.43644	0.522503
998		548.584	313.995		0.0389976	0.0334923	0.764745	0.784904	1.16437	0.219555
999		57.4485	360.128		0.0475361	0.0459259	0.121534	0.878734	1.03506	0.0497159
1000		211.419	129.127		0.0538618	0.038153	1.12241	0.655957	1.41173	0.497469
1001		32.4029	224.062		0.0468031	0.0466033	0.143373	0.887523	1.00429	0.00617225
1002		598.514	136.021		0.0494204	0.0395309	0.769364	0.680113	1.25017	0.322127
1003		36.1816	111.044		0.0477366	0.0493401	0.194073	0.869033	0.967501	-0.0476649
1004		202.595	116.107		0.0429334	0.048971	0.931598	0.751979	0.876711	-0.189827
1005		102.971	148.018		0.0483719	0.0506655	0.480209	0.836285	0.954732	-0.066833
1006		103.319	197.005		0.0456213	0.0497933	0.53546	0.855591	0.916215	-0.126241
1007		51.6664	189.039		0.0457947	0.0453329	0.321359	0.887931	1.01019	0.0146211
1008		643.28	103.955		0.0439816	0.0488817	1.50417	0.419563	0.899756	-0.152394
1009		230.143	95.0437		0.0413039	0.0462596	0.372994	0.863657	0.892871	-0.163476
1010		36.874	541.14		0.0462096	0.0448299	0.622189	0.829407	1.03078	0.0437307
1011		125.822	148.039		0.0286264	0.108844	1.40943	0.311875	0.263005	-1.92684
1012		36.9583	533.655		0.0484835	0.0453425	1.15246	0.486937	1.06927	0.0966309
1013		142.293	119.085		0.0479502	0.0443031	0.886295	0.756735	1.08232	0.114129
1014		587.029	117.102		0.0597751	0.0406689	0.948135	0.622803	1.4698	0.555619
1015		592.221	615.487		0.0497233	0.0428275	1.93053	0.233686	1.16101	0.215385
1016		27.6521	376.805		0.0451074	0.0447498	0.0989504	0.883151	1.00799	0.0114855
1017		637.371	117.102		0.0482879	0.0423648	0.798949	0.800381	1.13981	0.188796
1018		22.5823	130.966		0.0494855	0.0447079	0.529592	0.788906	1.10686	0.146478
1019		99.2614	98.5119		0.0466425	0.0419664	0.908728	0.675233	1.11143	0.152411
1020		46.6581	261.058		0.0466225	0.0459762	0.362032	0.878018	1.01406	0.0201409
1021		661.48	347.873		0.0431364	0.0374299	0.887486	0.751401	1.15246	0.204715
1022		472.45	272.969		0.0369714	0.0490655	1.00021	0.610912	0.753511	-0.4083
1023		86.8748	113.034		0.0431689	0.0479941	0.58408	0.820353	0.899464	-0.152863
1024		103.267	274.948		0.0439302	0.0466793	0.601598	0.800729	0.941106	-0.0875716
1025		647.839	114.516		0.0457651	0.0444643	0.37115	0.859971	1.02926	0.041601
1026		98.1308	130.966		0.0445289	0.0454905	0.377499	0.845175	0.978861	-0.0308246
1027		146.93	122.096		0.044278	0.0423967	0.955782	0.731404	1.04437	0.0626384
1028		517.747	337.273		0.0427863	0.0525104	1.89714	0.151445	0.814815	-0.295456
1029		328.822	343.295		0.0457234	0.0443066	1.27222	0.467718	1.03198	0.0454096
1030		196.452	329.028		0.0472765	0.0469472	0.265215	0.891175	1.00701	0.0100831
1031		24.7147	99.5121		0.0213247	0.0680718	0.525132	0.757125	0.313268	-1.67453
1032		645.698	488.27		0.0542299	0.0371299	2.12834	0.134728	1.46055	0.546508
1033		645.428	255.943		0.0470053	0.044751	0.723677	0.77641	1.05037	0.0709038
1034		89.5796	166.986		0.0443496	0.0454001	0.120442	0.858392	0.976863	-0.0337722
1035		98.0131	202.951		0.0426504	0.0484089	1.11691	0.53226	0.881045	-0.182712
1036		475.43	242.247		0.0455029	0.0459727	0.0451845	0.889622	0.989781	-0.0148189
1037		421.083	297.261		0.040474	0.0429762	0.500844	0.849422	0.941777	-0.0865422
1038		27.6521	526.756		0.0460263	0.0389759	1.05368	0.654185	1.18089	0.239876
1039		630.325	794.575		0.0473416	0.0337218	2.23336	0.110034	1.40389	0.489425
1040		1.70827	164.948		0.0438896	0.0428927	0.510521	0.827672	1.02324	0.0331453
1041		645.435	192.061		0.0448941	0.0422859	1.65822	0.275215	1.06168	0.0863497
1042		646.248	192.976		0.0438145	0.0451818	0.639081	0.736311	0.969737	-0.0443343
1043		496.313	95.0602		0.034047	0.0493686	1.1248	0.642623	0.689649	-0.536066
1044		592.638	794.566		0.0429957	0.0399674	1.08712	0.634495	1.07577	0.105367
1045		32.4402	107.085		0.0501782	0.0372627	1.78951	0.199027	1.34661	0.42933
1046		207.959	296.045		0.0373558	0.0485148	1.15794	0.430805	0.769988	-0.377092
1047		585.672	279.018		0.0391129	0.0437966	0.639767	0.821539	0.893057	-0.163175
1048		32.6903	113		0.0458725	0.0487537	0.148741	0.841661	0.940903	-0.0878821
1049		647.071	312.676		0.0413617	0.0469614	1.14582	0.468012	0.880759	-0.18318
1050		36.9247	192.086		0.0494342	0.0389978	1.60861	0.325013	1.26762	0.342118
1051		584.578	134.53		0.0473942	0.0409567	0.795823	0.710538	1.15718	0.210612
1052		586.484	147.983		0.0441916	0.0406584	0.306952	0.850854	1.0869	0.12022
1053		32.4588	176.103		0.0397523	0.0461368	0.598023	0.746317	0.861616	-0.214883
1054		54.6564	97.101		0.0437918	0.0409301	0.061687	0.854427	1.06992	0.0975008
1055		54.2054	138.136		0.0441429	0.0451464	0.204889	0.883651	0.977772	-0.0324303
1056		630.26	615.496		0.0518012	0.0349135	2.20278	0.159247	1.4837	0.569199
1057		49.8313	448.289		0.0420186	0.0397078	0.187615	0.874056	1.05819	0.081605
1058		3.85288	143.959		0.0399436	0.0403771	0.0986026	0.890741	0.989263	-0.0155746
1059		650.019	184.003		0.0405863	0.0476784	1.01114	0.64141	0.85125	-0.232345
1060		503.797	247.242		0.0456575	0.039346	0.881376	0.66893	1.16041	0.214635
1061		32.2987	265.022		0.0449514	0.0399692	1.14075	0.531369	1.12465	0.169478
1062		32.7317	280.995		0.0411	0.0401861	0.380585	0.873563	1.02274	0.0324419
1063		24.974	112.006		0.046031	0.0454909	0.286786	0.87905	1.01187	0.017028
1064		550.626	471.012		0.0408325	0.0372062	0.547582	0.799612	1.09746	0.134174
1065		44.1407	139.018		0.0446962	0.0449126	0.169949	0.882908	0.995182	-0.0069682
1066		219.445	139.039		0.0655364	0.0615861	0.234585	0.892727	1.06414	0.0896923
1067		598.87	150.091		0.0477963	0.0409393	0.677182	0.652295	1.16749	0.223413
1068		103.52	428.012		0.0410399	0.0443252	0.742884	0.782892	0.925881	-0.111101
1069		103.52	287.98		0.041254	0.0431911	0.541762	0.82556	0.955151	-0.066199
1070		645.955	305.191		0.0448978	0.0438807	0.297178	0.85814	1.02318	0.0330588
1071		647.376	126.972		0.0437262	0.0447652	0.192502	0.849273	0.976788	-0.0338823
1072		24.7443	162.007		0.0419476	0.0458934	1.34859	0.323678	0.914022	-0.129699
1073		481.313	142.122		0.0456508	0.0451895	0.248362	0.891523	1.01021	0.0146522
1074		36.1756	263.016		0.0456976	0.0388747	1.88139	0.178365	1.17551	0.233286
1075		679.142	97.5142		0.0385364	0.0555705	0.819492	0.611682	0.693468	-0.528099
1076		40.2157	190.987		0.0423133	0.0421192	0.0744061	0.884978	1.00461	0.00663362
1077		357.842	113.016		0.045195	0.0418541	0.800759	0.837346	1.07982	0.110792
1078		137.849	88.0755		0.0350896	0.0446809	0.961576	0.643307	0.785336	-0.348618
1079		586.453	199.975		0.0401496	0.0448898	0.597091	0.776811	0.894403	-0.161003
1080		422.177	113.016		0.0437627	0.0428959	0.184591	0.876425	1.02021	0.0288614
1081		89.9748	97.0282		0.0379706	0.0382785	0.575511	0.894411	0.991956	-0.011652
1082		103.358	371.008		0.0412942	0.044865	0.608623	0.813478	0.92041	-0.119652
1083		549.359	268.014		0.0341834	0.0370903	0.771982	0.815752	0.921628	-0.117744
1084		184.677	147.044		0.0415777	0.0437527	0.0965325	0.869514	0.950287	-0.0735642
1085		27.6531	442.795		0.043659	0.0372618	1.03522	0.686874	1.17168	0.228584
1086		6.77859	135.956		0.0433235	0.0423707	0.355705	0.873891	1.02249	0.0320804
1087		523.109	825.552		0.0534643	0.028977	1.38265	0.365266	1.84506	0.883669
1088		32.4458	99.0803		0.0433911	0.0380862	1.30706	0.553687	1.13929	0.188132
1089		569.03	279.018		0.0368108	0.049587	0.956341	0.726557	0.742349	-0.42983
1090		645.965	126.005		0.0432498	0.0430885	0.181546	0.891099	1.00374	0.00539102
1091		104.384	295.023		0.0420728	0.0406232	0.387372	0.831962	1.03568	0.0505831
1092		35.0851	417.159		0.0161409	0.0640669	2.40216	0.0822146	0.251938	-1.98886
1093		397.822	358.367		0.0299599	0.0433454	1.68748	0.345868	0.691191	-0.532844
1094		17.7483	141.091		0.0415929	0.0412157	0.278796	0.888865	1.00915	0.0131451
1095		35.5328	157.049		0.039494	0.0428665	0.33675	0.818433	0.921327	-0.118215
1096		32.9951	151.039		0.0417878	0.0416628	0.1692	0.893296	1.003	0.00432202
1097		56.0145	85.0282		0.0390866	0.0369249	0.20501	0.866675	1.05854	0.0820794
1098		510.349	318.027		0.0370658	0.035591	0.155063	0.862632	1.04144	0.0585785
1099		517.638	313.273		0.0406419	0.0450427	1.31721	0.392876	0.902297	-0.148325
1100		403.985	320.255		0.0444098	0.039464	0.909701	0.7235	1.12532	0.170339
1101		37.5046	367.081		0.0412505	0.0393276	0.868813	0.670794	1.04889	0.0688675
1102		498.186	247.884		0.0253891	0.0490004	2.11763	0.0659764	0.518142	-0.948581
1103		162.492	139.039		0.0416305	0.0415127	0.0941781	0.895077	1.00284	0.00408716
1104		162.217	138.055		0.0414155	0.0415976	0.0981761	0.893891	0.995622	-0.00632931
1105		89.4261	123.014		0.0408547	0.0449369	0.626482	0.737621	0.909157	-0.137398
1106		226.937	156.991		0.0420942	0.0436437	0.33048	0.88143	0.964497	-0.0521516
1107		385.674	113.016		0.0428699	0.0371618	0.55391	0.835138	1.1536	0.206146
1108		247.258	184.555		0.045678	0.0373993	1.23378	0.622454	1.22136	0.288489
1109		544.551	336.325		0.0155072	0.0163222	0.280133	0.859205	0.950067	-0.0738992
1110		645.958	70.0123		0.0426394	0.0429397	0.0203694	0.885316	0.993006	-0.0101251
1111		188.833	168.016		0.0440671	0.0390827	0.63952	0.79976	1.12753	0.173172
1112		566.213	416.364		0.041108	0.0453732	0.317395	0.846194	0.905998	-0.142421
1113		64.4549	123.044		0.0407699	0.0401071	0.253173	0.882547	1.01652	0.0236449
1114		51.8968	82.0649		0.0425271	0.0388829	0.100448	0.837704	1.09372	0.129249
1115		24.9819	100.024		0.0305684	0.0491955	1.44078	0.369394	0.621366	-0.686484
1116		532.213	500.372		0.0148344	0.0691538	2.46224	0.0647145	0.214514	-2.22086
1117		57.8393	210.06		0.0449038	0.036627	1.90162	0.269628	1.22598	0.293931
1118		242.982	431.096		0.0424109	0.0373425	0.763412	0.822443	1.13573	0.183616
1119		710.239	107.085		0.0437167	0.0358015	1.04374	0.605195	1.22108	0.288162
1120		155.558	130.065		0.0384102	0.0388611	0.391748	0.839009	0.988396	-0.0168385
1121		138.663	168.016		0.0384997	0.0379004	0.201185	0.893446	1.01581	0.0226364
1122		24.717	84.9595		0.0409508	0.0445453	1.16332	0.398372	0.919307	-0.121382
1123		32.4222	138.136		0.0397973	0.0403796	0.190273	0.870802	0.985579	-0.0209568
1124		550.142	156.051		0.0380218	0.0416205	0.593203	0.834007	0.913534	-0.130469
1125		504.068	323.305		0.0392835	0.0385126	0.295534	0.855669	1.02002	0.0285955
1126		647.617	173.998		0.0406495	0.0394504	1.00393	0.673093	1.03039	0.0431951
1127		472.749	129.077		0.0412559	0.037371	0.810781	0.686819	1.10395	0.142681
1128		647.683	182.492		0.0380486	0.0490015	1.27326	0.486434	0.77648	-0.36498
1129		32.4442	115.086		0.0425133	0.0360781	1.11346	0.71334	1.17837	0.236791
1130		229.876	127.075		0.0367858	0.0397014	1.11927	0.602541	0.926561	-0.110043
1131		299.946	244.19		0.0368082	0.0372532	0.136561	0.877011	0.988055	-0.0173374
1132		103.371	561.002		0.0386318	0.0417451	0.544549	0.847202	0.925422	-0.111816
1133		370.009	694.398		0.0413446	0.0382064	0.754935	0.814515	1.08214	0.113886
1134		643.803	111.066		0.0409226	0.0370309	1.65282	0.276236	1.10509	0.144168
1135		586.203	207.017		0.0414301	0.0393313	0.232312	0.878194	1.05336	0.0750007
1136		582.853	126.091		0.0345681	0.0378957	0.119628	0.870814	0.91219	-0.132593
1137		27.6533	190.912		0.0418927	0.0341899	1.12735	0.62428	1.2253	0.29313
1138		649.435	120.023		0.0326071	0.0406419	1.36946	0.339459	0.802304	-0.31778
1139		54.923	135.945		0.0389581	0.0390588	0.0084702	0.884592	0.997423	-0.0037229
1140		284.966	119.085		0.0461248	0.0332176	1.72159	0.323407	1.38857	0.473595
1141		601.323	714.549		0.0375423	0.038307	0.286541	0.870647	0.980038	-0.0290898
1142		646.215	153.993		0.0382524	0.0377762	0.370287	0.86893	1.01261	0.0180747
1143		35.6694	93.0544		0.0172532	0.0585111	2.48134	0.0651079	0.29487	-1.76185
1144		37.0066	307.101		0.0390825	0.0358308	1.30485	0.460344	1.09075	0.125324
1145		54.3912	97.0646		0.0368013	0.0391125	0.508009	0.871424	0.940909	-0.0878724
1146		487.761	374.302		0.0238705	0.0264889	0.865561	0.709177	0.901149	-0.150163
1147		37.2412	382.082		0.0397219	0.0380961	0.428317	0.789791	1.04268	0.0602896
1148		49.3359	116.002		0.0375629	0.0493783	1.04316	0.682704	0.760716	-0.39457
1149		330.694	214.252		0.0385519	0.0381431	0.48128	0.831218	1.01072	0.01538
1150		558.708	498.756		0.0428612	0.0327309	1.63689	0.368684	1.3095	0.389016
1151		593.434	415.23		0.0377993	0.0370671	0.604317	0.843135	1.01975	0.0282209
1152		111.88	135.945		0.0389696	0.0379828	0.505054	0.887221	1.02598	0.0370036
1153		62.2895	195.993		0.0399033	0.0366947	0.796254	0.756541	1.08744	0.120934
1154		98.3126	91.0273		0.0400693	0.0387198	0.467886	0.833416	1.03485	0.0494236
1155		532.874	152.047		0.0337451	0.0350593	0.182425	0.879763	0.962515	-0.0551194
1156		613.714	108.081		0.0411119	0.038742	0.444143	0.848567	1.06117	0.0856576
1157		424.293	435.249		0.0399837	0.0422995	0.245183	0.867164	0.945253	-0.0812269
1158		654.465	199.975		0.0368026	0.0394069	1.04233	0.641837	0.933913	-0.0986399
1159		32.9721	233.063		0.03367	0.0425927	1.3836	0.379949	0.79051	-0.339144
1160		647.22	131.035		0.0369512	0.0354854	0.438376	0.848056	1.04131	0.0583961
1161		48.9736	91.0273		0.0396287	0.0394813	0.596202	0.894728	1.00373	0.00537603
1162		435.796	318.24		0.0373069	0.0349747	0.329378	0.864494	1.06668	0.0931337
1163		27.6533	358.834		0.0404529	0.0329808	1.21987	0.576104	1.22656	0.294618
1164		166.8	131.533		0.0364135	0.0315968	0.196604	0.837384	1.15244	0.204695
1165		162.145	212.055		0.0373731	0.0418948	0.0043449	0.852813	0.89207	-0.164772
1166		24.9868	89.1071		0.0422674	0.0360593	0.803351	0.755933	1.17216	0.229172
1167		166.494	82.5369		0.0323408	0.0464265	1.12017	0.447045	0.696601	-0.521596
1168		211.69	213.982		0.0411386	0.0353888	0.822986	0.75551	1.16248	0.2172
1169		31.392	140.011		0.0395353	0.0405199	0.385917	0.860877	0.975701	-0.0354886
1170		54.9147	224.062		0.0356245	0.0377559	0.33612	0.830317	0.943546	-0.0838354
1171		429.511	447.249		0.0467175	0.0464607	0.189762	0.895681	1.00553	0.00795271
1172		656.123	242.034		0.0362973	0.0361499	0.207049	0.894746	1.00408	0.00587169
1173		36.0327	273.137		0.0140944	0.0566122	2.51426	0.0632517	0.248964	-2.00599
1174		216.504	179.047		0.0359769	0.0417717	0.739624	0.714088	0.861275	-0.215454
1175		24.7444	164.948		0.0342852	0.0386668	1.34516	0.404879	0.886684	-0.173507
1176		88.3322	71.0854		0.0481159	0.0288389	1.3156	0.370496	1.66843	0.738495
1177		229.876	296.045		0.0401645	0.0359518	1.12868	0.4987	1.11718	0.159859
1178		196.711	141.113		0.0357363	0.0354865	0.440373	0.893022	1.00704	0.0101228
1179		557.925	324.325		0.0338574	0.0362778	0.333527	0.828317	0.933284	-0.0996124
1180		408.514	214.18		0.0394745	0.0332611	0.235925	0.803257	1.18681	0.247086
1181		644.1	255.219		0.040017	0.0362808	1.40129	0.388195	1.10298	0.141409
1182		246.191	185.114		0.0372825	0.0372295	0.0570037	0.894273	1.00142	0.0020523
1183		377.233	416.214		0.0323342	0.034714	0.586905	0.83154	0.931445	-0.102458
1184		409.049	532.346		0.0379568	0.0364794	0.399956	0.877957	1.0405	0.057273
1185		54.9319	153.956		0.0356065	0.0372944	0.841038	0.715318	0.954742	-0.0668175
1186		54.6565	113.06		0.033746	0.0347803	0.247994	0.849916	0.970263	-0.0435529
1187		301.811	130.008		0.0380804	0.041114	0.674698	0.741871	0.926213	-0.110584
1188		48.2023	99.5121		0.0393798	0.0373542	0.352963	0.82644	1.05422	0.0761821
1189		300.744	152.995		0.045127	0.0271727	1.66114	0.273402	1.66075	0.731832
1190		36.7135	243.09		0.0353562	0.0355596	0.119079	0.891638	0.99428	-0.00827556
1191		38.8675	148.018		0.0333437	0.0410726	1.64467	0.270592	0.811822	-0.300765
1192		645.959	152.047		0.0367182	0.0343865	0.459474	0.840393	1.06781	0.0946544
1193		31.9168	84.0442		0.0328632	0.0375774	0.892877	0.608286	0.874546	-0.193393
1194		103.058	291.95		0.0357615	0.0374045	0.572325	0.797691	0.956076	-0.0648029
1195		4.91674	296.045		0.0418465	0.0325579	1.21544	0.709049	1.2853	0.362103
1196		644.099	959.567		0.0467557	0.0253246	2.37845	0.0960478	1.84626	0.884606
1197		120.481	116.07		0.035692	0.0343609	0.193178	0.864083	1.03874	0.0548316
1198		455.602	346.271		0.0356489	0.0311828	1.08979	0.681389	1.14322	0.193107
1199		316.261	129.127		0.0396863	0.034175	0.339401	0.782645	1.16127	0.215701
1200		32.1968	97.101		0.0360842	0.0328852	0.869442	0.715755	1.09728	0.133926
1201		2.09796	131.974		0.0451205	0.0371529	0.0660274	0.817274	1.21446	0.28031
1202		4.64974	123.014		0.034146	0.0390029	1.36793	0.572445	0.875473	-0.191866
1203		34.6016	148.977		0.034852	0.0351035	0.12642	0.878683	0.992837	-0.0103716
1204		208.48	94.5453		0.0410706	0.0279272	1.00918	0.725228	1.47063	0.556436
1205		31.8661	111.117		0.038565	0.0348081	1.14866	0.655109	1.10793	0.147867
1206		24.986	123.04		0.0389661	0.0379253	0.196974	0.873216	1.02744	0.0390574
1207		173.982	156.039		0.0356484	0.0360503	0.874002	0.701082	0.988852	-0.0161728
1208		459.09	80.9477		0.0304941	0.0423185	0.950993	0.717008	0.720587	-0.472756
1209		557.225	956.618		0.0348459	0.030512	0.930524	0.710795	1.14204	0.191613
1210		202.062	493.279		0.0360532	0.0337908	0.21602	0.881836	1.06695	0.0934987
1211		22.0599	202.951		0.0360591	0.0346407	1.07687	0.519492	1.04094	0.0578926
1212		643.02	102.074		0.0370358	0.0351695	0.260813	0.849854	1.05307	0.0745964
1213		36.3943	139.039		0.0359772	0.0379808	0.271525	0.834916	0.947248	-0.0781853
1214		103.358	419.961		0.0343611	0.0373255	0.556861	0.819069	0.920579	-0.119386
1215		50.3587	201.992		0.0351215	0.0349935	0.033294	0.892679	1.00366	0.00526641
1216		394.341	479.295		0.0241293	0.049209	2.06113	0.150992	0.490344	-1.02813
1217		349.947	410.164		0.032588	0.0337636	0.332616	0.863569	0.965181	-0.0511289
1218		311.706	243.019		0.0370087	0.0318482	0.615403	0.842254	1.16203	0.216651
1219		30.037	245.18		0.0383995	0.030414	1.66655	0.287313	1.26256	0.336351
1220		648.903	144.043		0.0359266	0.0361379	0.0641123	0.891468	0.994152	-0.00846206
1221		38.613	427.075		0.0356675	0.0320236	1.1832	0.476798	1.11379	0.155472
1222		380.083	293.21		0.0195229	0.0534639	1.91473	0.255369	0.36516	-1.4534
1223		355.299	316.284		0.0440987	0.019683	0.0380792	0.802029	2.24045	1.16379
1224		166.877	104.03		0.0380478	0.0334049	0.924047	0.734645	1.13899	0.187753
1225		333.903	124.543		0.039698	0.0381521	1.03721	0.887557	1.04052	0.0573014
1226		638.086	202.108		0.0421675	0.0315156	1.92297	0.140078	1.33799	0.420064
1227		619.803	313.273		0.035715	0.0339163	0.597468	0.820432	1.05303	0.0745509
1228		263.306	99.0803		0.035229	0.0371671	0.573632	0.814035	0.947853	-0.077265
1229		572.634	569.429		0.0386704	0.0427249	0.782834	0.877923	0.905102	-0.143848
1230		394.08	213.148		0.0344214	0.0299169	0.782209	0.751455	1.15057	0.202345
1231		517.064	166.086		0.0306256	0.037741	1.13992	0.747358	0.811469	-0.301392
1232		481.337	128.107		0.0344279	0.0359426	0.466788	0.843955	0.957858	-0.0621165
1233		646.239	104.507		0.0342787	0.0354233	0.598763	0.782146	0.967687	-0.047388
1234		210.359	168.016		0.0348221	0.0367402	0.477483	0.838254	0.947791	-0.0773591
1235		48.7476	102.535		0.0359171	0.034885	0.748106	0.751344	1.02959	0.0420654
1236		103.396	401.95		0.0335301	0.0357654	0.487331	0.839505	0.937501	-0.0931075
1237		645.961	134.53		0.0319325	0.0341527	0.631179	0.743478	0.93499	-0.096977
1238		39.0944	223.988		0.0382912	0.0329148	0.857897	0.698236	1.16334	0.218274
1239		405.038	113.016		0.0328098	0.035417	0.113057	0.854956	0.926388	-0.110312
1240		54.8462	103.075		0.0389478	0.0318006	1.17068	0.580561	1.22475	0.292487
1241		645.878	123.55		0.0338903	0.0339751	0.0889898	0.891869	0.997505	-0.00360467
1242		316.522	130.008		0.0344928	0.0350267	0.0801442	0.882973	0.984756	-0.0221615
1243		660.398	372.904		0.0364657	0.0279266	1.28836	0.378546	1.30577	0.3849
1244		647.535	191.497		0.0346843	0.0343809	0.223418	0.882303	1.00883	0.0126759
1245		647.617	196.993		0.0329649	0.0333436	0.152286	0.877252	0.98864	-0.0164823
1246		27.6531	291.85		0.0333618	0.0335737	0.178631	0.881066	0.993687	-0.0091368
1247		191.9	191.031		0.0428983	0.0286576	1.75975	0.202137	1.49693	0.582004
1248		103.442	312.996		0.0329215	0.034411	0.550313	0.82961	0.956714	-0.06384
1249		279.616	200.164		0.0319335	0.030412	0.384319	0.840121	1.05003	0.0704295
1250		96.2788	146.03		0.0347226	0.0344479	0.0770477	0.888098	1.00798	0.0114625
1251		318.929	290.268		0.0240734	0.0248936	0.137303	0.882848	0.967048	-0.04834
1252		643.303	138.091		0.0332231	0.0337853	0.254644	0.859055	0.983361	-0.0242071
1253		620.877	933.63		0.0350275	0.028674	1.91205	0.17759	1.22158	0.288747
1254		31.9155	259.113		0.0272669	0.0386247	1.31639	0.380857	0.705947	-0.502369
1255		487.214	298.881		0.0321823	0.0317311	0.336812	0.888315	1.01422	0.0203706
1256		102.622	230.981		0.0345034	0.0351042	0.338462	0.857673	0.982884	-0.0249067
1257		47.9993	169.977		0.0328612	0.0344639	0.721816	0.762549	0.953496	-0.0687016
1258		506.208	764.562		0.0336027	0.0353816	0.949144	0.738202	0.949721	-0.0744238
1259		363.856	129.127		0.033926	0.0344916	0.227044	0.887014	0.983601	-0.0238548
1260		34.8653	455.115		0.015019	0.051643	2.47888	0.0657713	0.290823	-1.78179
1261		234.152	597.17		0.034664	0.0318507	0.547538	0.854754	1.08833	0.122117
1262		48.8644	211.552		0.0367848	0.0318816	1.42323	0.418717	1.1538	0.206387
1263		218.375	178.039		0.0348048	0.0339592	0.204877	0.882683	1.0249	0.0354842
1264		529.689	279.018		0.0346534	0.0253784	1.37115	0.402651	1.36547	0.449397
1265		55.7283	97.0282		0.0354689	0.0351525	0.0396293	0.89041	1.009	0.0129259
1266		606.047	152.07		0.0257781	0.0340078	1.37594	0.501799	0.758004	-0.399722
1267		305.512	214.18		0.0308472	0.0290276	0.423656	0.836241	1.06268	0.087713
1268		443.279	308.294		0.0339319	0.0314066	0.391245	0.830038	1.08041	0.111574
1269		53.7277	204.966		0.0286726	0.0365315	1.11498	0.543192	0.784873	-0.349469
1270		31.3635	243.026		0.0359272	0.0306739	1.59414	0.36168	1.17127	0.228068
1271		54.8462	74.068		0.0287367	0.0426846	1.12849	0.647383	0.673232	-0.570823
1272		55.0069	225.06		0.033055	0.0318695	0.536433	0.833474	1.0372	0.0526938
1273		645.951	89.008		0.032262	0.031602	0.4621	0.86865	1.02088	0.0298199
1274		645.975	313.676		0.031085	0.0336759	0.976832	0.647641	0.923063	-0.1155
1275		634.444	429.371		0.0309059	0.0519931	0.384942	0.759447	0.594424	-0.750437
1276		621.221	486.264		0.0327379	0.0294175	1.24802	0.594146	1.11287	0.154287
1277		54.6609	71.0854		0.0337436	0.0335433	0.0231018	0.893111	1.00597	0.00859194
1278		37.2573	362.598		0.0343304	0.0324752	1.41618	0.390041	1.05712	0.0801457
1279		209.424	104.03		0.0447955	0.0237665	1.76192	0.24923	1.88481	0.914421
1280		556.39	885.549		0.0329188	0.0423306	0.0997163	0.816547	0.777661	-0.362786
1281		211.957	170.117		0.0296289	0.0335103	0.233949	0.835704	0.884172	-0.177601
1282		62.8027	168.016		0.0314052	0.037256	1.01639	0.536987	0.842958	-0.246468
1283		234.152	617.146		0.0336986	0.030605	0.556921	0.843102	1.10108	0.138923
1284		344.717	341.103		0.0348765	0.0304733	0.24575	0.842387	1.14449	0.194711
1285		34.5766	127.05		0.0852234	0.00826349	0.799343	0.753916	10.3132	3.36643
1286		660.685	176.013		0.0299799	0.0334386	0.585867	0.826617	0.896565	-0.157521
1287		60.2453	115.964		0.031948	0.0351636	0.384343	0.847941	0.908553	-0.138357
1288		556.886	615.487		0.0359821	0.028313	2.13036	0.15388	1.27087	0.345814
1289		34.2913	143.107		0.0338602	0.0282544	1.42043	0.361941	1.19841	0.261119
1290		537.573	141.113		0.0351191	0.0304382	0.261193	0.799873	1.15379	0.206376
1291		614.387	397.382		0.034135	0.0285571	1.9322	0.189001	1.19533	0.257404
1292		167.04	168.016		0.0327139	0.0324715	0.00491786	0.891837	1.00746	0.0107272
1293		503.797	266.256		0.0332601	0.0308624	0.630006	0.779635	1.07769	0.107943
1294		646.489	198.017		0.0314227	0.0332641	0.754757	0.765627	0.944645	-0.0821564
1295		644.09	375.917		0.0314143	0.0325439	0.868229	0.73167	0.965292	-0.0509631
1296		211.957	188.128		0.0286925	0.0330584	0.325069	0.819495	0.867934	-0.204342
1297		585.297	497.256		0.0378103	0.033531	0.397356	0.84796	1.12762	0.173286
1298		37.4978	220.557		0.0303457	0.0335441	1.67195	0.169752	0.904651	-0.144567
1299		54.3963	161.969		0.0315363	0.031643	0.00117588	0.888484	0.996626	-0.00487659
1300		49.2317	180.99		0.0279628	0.0344944	1.44053	0.38461	0.810649	-0.302852
1301		44.8313	256.081		0.0321585	0.0300266	0.495001	0.847184	1.071	0.0989605
1302		170.515	238.054		0.0405347	0.0255076	0.727495	0.45754	1.58913	0.668234
1303		242.714	349.08		0.0334646	0.0311225	0.561356	0.854439	1.07525	0.104677
1304		98.5432	116.002		0.0324685	0.0310892	0.382534	0.832097	1.04436	0.0626255
1305		481.065	198.185		0.0331423	0.0319697	0.343672	0.869637	1.03668	0.0519665
1306		481.047	170.154		0.0329373	0.0320244	0.436251	0.86439	1.02851	0.0405506
1307		621.394	413.376		0.034399	0.0383785	0.800612	0.728923	0.896308	-0.157933
1308		24.7183	70.0124		0.0341506	0.0338248	0.169737	0.889177	1.00963	0.0138307
1309		35.0929	144.065		0.0323781	0.0286252	1.25506	0.695213	1.1311	0.177732
1310		645.968	182.022		0.0302229	0.0301931	0.00507331	0.894847	1.00099	0.00142268
1311		534.875	156.051		0.0396665	0.0225114	0.780999	0.514	1.76206	0.817266
1312		481.049	156.138		0.0327416	0.0329087	0.00802523	0.892582	0.994923	-0.00734354
1313		6.9554	134.987		0.0339089	0.0276845	0.766514	0.608688	1.22483	0.292586
1314		555.047	298.31		0.0301321	0.0329914	0.520545	0.803866	0.913332	-0.130788
1315		33.5319	146.081		0.0297207	0.0309789	0.312223	0.855622	0.959388	-0.0598135
1316		247.79	167.053		0.0356685	0.0286557	1.20712	0.638025	1.24473	0.315831
1317		102.335	276.986		0.0297956	0.0335873	0.985277	0.537467	0.88711	-0.172816
1318		711.857	163.133		0.0270659	0.0324834	0.0428157	0.826704	0.833223	-0.263225
1319		159.544	158.081		0.0314604	0.0300996	0.374398	0.864347	1.04521	0.0637887
1320		35.8759	117.054		0.0298419	0.0305189	0.0413731	0.862631	0.977816	-0.0323656
1321		42.533	204.992		0.0307396	0.032117	0.761281	0.792195	0.957113	-0.0632387
1322		377.321	438.196		0.0282	0.0312562	0.710888	0.789732	0.902221	-0.148447
1323		234.152	358.085		0.033759	0.0301139	0.642279	0.817474	1.12105	0.164847
1324		43.9579	154.05		0.0232853	0.0573596	0.938515	0.541911	0.405953	-1.30062
1325		646.245	157.028		0.0313801	0.0328974	0.405759	0.807373	0.953877	-0.0681244
1326		616.244	166.086		0.0322387	0.0277473	0.883389	0.713837	1.16187	0.216447
1327		572.841	567.418		0.0389748	0.0358001	0.630734	0.883516	1.08868	0.122578
1328		103.474	442.977		0.0297647	0.0321688	0.622369	0.81551	0.925267	-0.112058
1329		182.006	393.042		0.034925	0.0288516	0.201881	0.801187	1.2105	0.275607
1330		30.5707	174.896		0.0310445	0.0305746	0.290279	0.885439	1.01537	0.0220057
1331		645.966	140.996		0.0301733	0.0297932	0.372872	0.873095	1.01276	0.0182912
1332		61.6732	190.979		0.0265975	0.03488	1.65365	0.27174	0.762543	-0.391109
1333		601.913	134.53		0.0286458	0.0311906	0.547144	0.827187	0.91841	-0.12279
1334		585.37	138.091		0.0265126	0.0320605	0.746027	0.790587	0.826957	-0.274116
1335		537.574	756.647		0.0316801	0.0309594	0.319111	0.859372	1.02328	0.0332024
1336		32.7084	249.037		0.0260619	0.0343481	1.44302	0.331511	0.758758	-0.398288
1337		372.681	330.336		0.0260463	0.032645	1.69162	0.212677	0.797863	-0.325787
1338		247.791	207.076		0.0335208	0.0276443	1.10749	0.690619	1.21258	0.278074
1339		191.9	170.053		0.0371968	0.0253746	1.65023	0.265529	1.4659	0.551792
1340		33.2666	103.075		0.0313988	0.0292341	0.728636	0.76656	1.07405	0.103055
1341		46.6467	101.06		0.0288749	0.0271717	0.560483	0.879306	1.06269	0.0877147
1342		181.747	168.138		0.0152691	0.0440812	2.57531	0.0633004	0.346386	-1.52955
1343		119.319	105.003		0.0298038	0.0319464	0.805332	0.767109	0.932931	-0.100157
1344		230.409	196.206		0.0301081	0.0298852	0.264622	0.868021	1.00746	0.0107188
1345		298.874	331.08		0.0257747	0.0349665	1.32442	0.48952	0.737126	-0.440016
1346		97.6064	230.946		0.0298315	0.0292863	0.380129	0.845205	1.01862	0.0266104
1347		481.044	184.169		0.0317611	0.0306656	0.352349	0.869469	1.03572	0.05064
1348		42.4785	184.977		0.0303338	0.0311498	0.489059	0.853424	0.973802	-0.0382995
1349		199.386	194.045		0.0435891	0.0172455	1.59888	0.338215	2.52757	1.33775
1350		102.351	122.068		0.0312568	0.0272967	0.742282	0.781801	1.14508	0.195442
1351		599.322	166.086		0.0302629	0.0312731	0.365623	0.874041	0.967697	-0.0473721
1352		640.254	292.014		0.0344974	0.033193	0.0747938	0.882425	1.0393	0.0556075
1353		461.482	279.251		0.0310806	0.0305041	0.233258	0.88749	1.0189	0.0270074
1354		27.6512	294.843		0.0291353	0.0298605	0.528428	0.822308	0.975713	-0.0354709
1355		2.50108	116.107		0.028328	0.0249966	0.129014	0.841332	1.13327	0.180494
1356		617.346	771.615		0.0271116	0.0314099	1.44063	0.431717	0.863153	-0.212312
1357		33.741	97.0646		0.025585	0.0349898	1.16899	0.393328	0.731213	-0.451637
1358		593.55	416.732		0.0293387	0.0287408	0.517341	0.864044	1.0208	0.0297055
1359		32.4402	71.0854		0.0302321	0.0310495	0.196627	0.854646	0.973673	-0.0384913
1360		54.9312	118.942		0.0294438	0.029196	0.378731	0.865811	1.00849	0.0121922
1361		566.724	156.051		0.0258647	0.0317785	0.973947	0.763999	0.813905	-0.297069
1362		205.933	166.05		0.0303	0.0314649	0.351722	0.844775	0.962978	-0.0544259
1363		62.5376	243.977		0.0258732	0.0328204	1.2943	0.56481	0.788329	-0.34313
1364		683.17	107.085		0.0301205	0.0258643	1.09458	0.596288	1.16456	0.219785
1365		103.631	256.03		0.0296294	0.0310949	0.822811	0.730022	0.952871	-0.0696467
1366		484.265	734.45		0.0377062	0.0138113	2.01114	0.0911036	2.7301	1.44895
1367		402.694	353.268		0.0358634	0.0248297	1.59791	0.485587	1.44438	0.530448
1368		191.366	177.054		0.03151	0.027584	0.721748	0.765795	1.14233	0.19198
1369		643.827	937.582		0.0352421	0.0228986	2.16452	0.125732	1.53905	0.622038
1370		214.37	107.085		0.027961	0.0294282	0.233632	0.878593	0.950143	-0.0737841
1371		55.9915	154.05		0.0389521	0.0225993	1.67591	0.359829	1.7236	0.785424
1372		521.863	244.19		0.0108155	0.0115296	0.144893	0.85749	0.938069	-0.0922343
1373		586.25	355.933		0.0281284	0.0298256	0.408196	0.849859	0.943095	-0.0845251
1374		646.455	194.975		0.0293909	0.0286346	0.993107	0.678973	1.02642	0.0376142
1375		34.8561	153.956		0.02818	0.0282355	0.0722773	0.89326	0.998034	-0.00283907
1376		35.9368	405.008		0.0315808	0.0262422	2.0282	0.14874	1.20344	0.267163
1377		206.073	271.128		0.0269032	0.0295901	0.214958	0.850083	0.909197	-0.137336
1378		283.089	155.993		0.0315371	0.0226524	0.941255	0.648957	1.39222	0.477389
1379		613.782	142.086		0.0299795	0.0300342	0.057169	0.894906	0.998176	-0.00263422
1380		467.648	942.549		0.0264214	0.028659	0.754953	0.837433	0.921924	-0.11728
1381		647.7	215.024		0.0275465	0.0291282	0.9736	0.627487	0.945697	-0.0805505
1382		520.158	226.18		0.00934637	0.0123136	0.975964	0.58678	0.75903	-0.397771
1383		58.0463	215.016		0.0336475	0.0262965	1.96452	0.222122	1.27954	0.35563
1384		213.295	141.958		0.0267247	0.0267442	0.00611857	0.896089	0.999269	-0.00105477
1385		173.982	203.047		0.0288812	0.0288401	0.272511	0.875423	1.00142	0.0020542
1386		42.3565	232.012		0.0288472	0.029459	0.451836	0.86559	0.979232	-0.030277
1387		128.504	163.123		0.029064	0.0300061	0.466389	0.834323	0.968604	-0.0460216
1388		624.55	960.658		0.0290018	0.0244696	0.888984	0.733346	1.18522	0.245151
1389		36.926	271.081		0.030277	0.0280302	0.948237	0.696112	1.08016	0.111242
1390		641.414	114.066		0.0293416	0.0254977	0.494909	0.806523	1.15076	0.202584
1391		646.23	271.916		0.0291851	0.027918	0.763695	0.77156	1.04539	0.0640381
1392		88.9114	136.076		0.0292708	0.0269005	0.397852	0.834053	1.08811	0.121829
1393		472.747	296.045		0.0267492	0.0257412	0.200755	0.845871	1.03916	0.0554198
1394		351.818	119.085		0.0281855	0.0288241	0.00529926	0.88665	0.977847	-0.03232
1395		34.8586	135.945		0.0278019	0.0282477	0.164155	0.862701	0.984219	-0.0229483
1396		598.072	174.127		0.0274345	0.0234637	0.992964	0.625878	1.16923	0.225562
1397		342.999	272.969		0.030224	0.0265471	0.131414	0.818392	1.1385	0.187137
1398		37.4988	162.112		0.025788	0.0268397	0.127477	0.848753	0.960816	-0.0576672
1399		263.573	296.242		0.0287744	0.027587	0.782543	0.748029	1.04304	0.0607977
1400		645.957	112.037		0.0219059	0.0308109	1.2775	0.478414	0.71098	-0.492118
1401		320.806	237.019		0.0318803	0.0235085	1.28111	0.281664	1.35612	0.43948
1402		543.195	599.407		0.034138	0.0321436	0.591994	0.884476	1.06205	0.0868467
1403		21.2758	95.0853		0.0321042	0.0227842	1.16303	0.467599	1.40906	0.494729
1404		646.075	140.021		0.0273292	0.0306159	1.25013	0.433181	0.892648	-0.163837
1405		175.318	143.107		0.0312288	0.0241459	1.25941	0.586595	1.29334	0.371101
1406		174.518	212.055		0.0285974	0.0272838	0.383958	0.864296	1.04814	0.0678378
1407		27.6487	628.689		0.0268406	0.0278286	0.589217	0.828171	0.964497	-0.0521512
1408		46.5942	128.107		0.0272517	0.0272167	0.504554	0.896213	1.00129	0.00185749
1409		104.161	168.529		0.0285647	0.0293077	0.512784	0.826945	0.97465	-0.0370441
1410		592.188	821.594		0.0278525	0.0255197	1.08054	0.678805	1.09141	0.126193
1411		654.272	241.002		0.0278448	0.0266748	0.250551	0.853566	1.04386	0.0619316
1412		551.551	174.127		0.0265022	0.025027	0.427617	0.863639	1.05894	0.0826247
1413		36.7381	146.053		0.027	0.0274208	0.0801774	0.873939	0.984654	-0.0223112
1414		32.4409	414.044		0.0268383	0.0271896	0.115327	0.889287	0.98708	-0.0187605
1415		342.326	158.986		0.0274547	0.0278172	0.356844	0.893615	0.98697	-0.0189224
1416		349.937	425.135		0.0254621	0.0259969	0.317583	0.87935	0.979429	-0.0299871
1417		300.474	125.529		0.0334287	0.0277655	0.0361593	0.837667	1.20397	0.267797
1418		24.7174	163.965		0.0271327	0.0272711	0.0504779	0.890707	0.994922	-0.00734396
1419		255.683	161.05		0.0284952	0.0294711	0.0438392	0.883332	0.966885	-0.048584
1420		247.258	173.047		0.0319453	0.0264468	1.13927	0.660058	1.20791	0.272514
1421		537.573	367.331		0.0265401	0.0259421	0.312352	0.884337	1.02305	0.0328822
1422		24.7217	143.959		0.0274525	0.0269507	0.311007	0.871279	1.01862	0.0266176
1423		586.186	136.112		0.025501	0.0297363	1.50621	0.381927	0.857569	-0.221675
1424		173.717	167.998		0.0311021	0.0266691	1.21049	0.515641	1.16623	0.221846
1425		503.536	729.62		0.0273198	0.0265382	0.324599	0.8718	1.02945	0.0418762
1426		642.665	272.969		0.0253514	0.0293314	1.37858	0.644365	0.864309	-0.210381
1427		184.683	115.112		0.025323	0.0282722	0.157594	0.84032	0.895685	-0.158937
1428		396.75	164.067		0.0302898	0.0309357	0.686411	0.891229	0.979121	-0.0304411
1429		32.4583	199.1		0.0249435	0.0261224	0.342707	0.852038	0.954869	-0.0666253
1430		18.1551	207.93		0.0271524	0.0276079	0.403458	0.857264	0.9835	-0.0240024
1431		2.63383	448.289		0.0299515	0.024371	1.53656	0.319829	1.22898	0.297461
1432		61.6864	110.522		0.0277464	0.0278384	0.0498881	0.888907	0.996697	-0.00477358
1433		643.711	335.977		0.026469	0.0274756	0.671807	0.762151	0.963364	-0.0538471
1434		42.3534	277.935		0.0261231	0.0271746	0.629513	0.824618	0.961306	-0.0569321
1435		551.554	608.293		0.028161	0.0325032	0.63416	0.834508	0.866406	-0.206884
1436		119.793	163.94		0.0257813	0.0281475	0.618501	0.705046	0.915938	-0.126677
1437		216.503	683.143		0.0254575	0.0283	1.15211	0.426093	0.899559	-0.152711
1438		36.727	704.712		0.0276231	0.026675	0.638821	0.762527	1.03554	0.0503856
1439		409.042	537.302		0.0276995	0.0283705	0.0198112	0.88765	0.976349	-0.0345314
1440		515.541	309.297		0.0280053	0.0275317	0.255307	0.884833	1.0172	0.0246079
1441		24.9828	157.974		0.0264161	0.0269017	0.298931	0.8566	0.981951	-0.0262769
1442		35.3618	179.128		0.0275458	0.0274555	0.178369	0.893711	1.00329	0.00473903
1443		645.697	314.942		0.02695	0.0263727	0.350388	0.86459	1.02189	0.0312401
1444		585.346	152.07		0.0234522	0.0272694	1.06294	0.645832	0.86002	-0.217557
1445		530.069	600.415		0.0280174	0.0278533	0.0119646	0.895096	1.00589	0.00847485
1446		708.701	139.018		0.0252345	0.0332417	0.474611	0.778277	0.75912	-0.397601
1447		60.6209	130.05		0.0266422	0.0241118	1.11859	0.639675	1.10494	0.143974
1448		350.483	237.019		0.0288551	0.0261209	0.752873	0.842161	1.10467	0.143619
1449		480.638	218.919		0.0233117	0.0295923	1.08935	0.513765	0.787764	-0.344164
1450		33.2621	113.023		0.0282663	0.0252407	0.711608	0.714204	1.11987	0.163331
1451		450.113	200.164		0.028159	0.0244714	0.271874	0.82184	1.15069	0.202497
1452		206.611	157.028		0.0250334	0.0237755	0.0857465	0.883571	1.05291	0.074377
1453		580.402	314.332		0.0281015	0.0282509	0.0739763	0.892374	0.994712	-0.00764877
1454		127.436	102.128		0.0250497	0.0250929	0.0989019	0.894558	0.998278	-0.00248684
1455		542.924	181.122		0.0314466	0.0301755	0.409803	0.886869	1.04213	0.0595288
1456		533.163	134.53		0.0273093	0.0240675	0.497535	0.775511	1.13469	0.182303
1457		645.433	155.505		0.0271084	0.0291362	1.04303	0.624486	0.930402	-0.104073
1458		176.935	207.076		0.0284466	0.0254503	0.432019	0.858565	1.11773	0.160571
1459		515.812	940.602		0.0282373	0.0287304	0.336016	0.859308	0.982837	-0.0249758
1460		517.193	936.649		0.0268094	0.0285148	0.765096	0.708544	0.940192	-0.0889722
1461		184.679	339.106		0.0256804	0.0279308	0.0181527	0.852455	0.919428	-0.121191
1462		22.8951	156.966		0.0270162	0.0310672	0.642221	0.757315	0.869605	-0.201567
1463		620.851	592.5		0.0285897	0.0234501	1.92677	0.197131	1.21917	0.285902
1464		74.1808	166.05		0.0297662	0.0270105	0.868765	0.645698	1.10202	0.140152
1465		201.263	402.102		0.0269573	0.0248963	0.529499	0.823431	1.08278	0.114746
1466		241.372	161.05		0.0231108	0.0284399	1.21961	0.571627	0.812619	-0.299348
1467		196.445	405.013		0.0250299	0.0266661	0.227263	0.832189	0.938642	-0.0913535
1468		200.856	99.0803		0.0222162	0.0276478	0.716157	0.726613	0.803542	-0.315554
1469		38.768	75.0439		0.0215292	0.0282358	2.02571	0.107975	0.762479	-0.391231
1470		473.288	344.315		0.0215475	0.0315499	0.915069	0.580236	0.682967	-0.550111
1471		337.782	324.076		0.0285873	0.024199	1.63198	0.287635	1.18134	0.240425
1472		56.5506	224.076		0.0257172	0.0252588	0.424372	0.881279	1.01815	0.0259489
1473		585.037	142.086		0.0241504	0.0295333	1.04474	0.674878	0.817733	-0.290298
1474		60.542	139.05		0.0356909	0.0256261	0.216993	0.851413	1.39275	0.477941
1475		496.045	447.345		0.0280653	0.0268179	0.251282	0.854188	1.04651	0.0655905
1476		485.528	469.327		0.0240694	0.0247603	0.0728255	0.882484	0.972097	-0.0408281
1477		638.762	134.071		0.029507	0.0226553	1.61771	0.305621	1.30243	0.381207
1478		151.888	104.03		0.0259945	0.0250125	0.166384	0.883408	1.03926	0.0555619
1479		637.762	128.082		0.0258593	0.0293865	0.0751245	0.835534	0.879973	-0.184468
1480		32.1795	135.084		0.0241853	0.0274269	0.436628	0.719085	0.881809	-0.181462
1481		503.798	285.289		0.0251264	0.0243187	0.373275	0.868108	1.03321	0.0471371
1482		31.9169	173.021		0.0210806	0.0315887	1.62314	0.216476	0.667346	-0.583493
1483		32.705	279.987		0.0256456	0.0244132	0.700536	0.816611	1.05048	0.0710481
1484		44.4703	72.0807		0.0307939	0.0217719	1.96073	0.153186	1.41439	0.500177
1485		592.049	595.47		0.0292476	0.0231725	2.05241	0.171896	1.26217	0.335903
1486		148.545	167.089		0.0301365	0.0218446	1.81913	0.347533	1.37959	0.464235
1487		408.25	281.266		0.0259189	0.0256359	0.100336	0.885962	1.01104	0.0158384
1488		6.41319	95.0853		0.0204309	0.023809	0.744415	0.872116	0.858116	-0.220755
1489		97.8898	201.992		0.0256351	0.0263933	0.622972	0.7896	0.971275	-0.0420483
1490		33.2478	74.068		0.0261272	0.0272621	0.982581	0.649102	0.958372	-0.0613419
1491		61.7213	95.0437		0.0258765	0.0275179	1.64539	0.328172	0.94035	-0.0887308
1492		593.545	436.743		0.0245296	0.0246948	0.0207918	0.889327	0.993309	-0.00968545
1493		324.676	141.958		0.0220278	0.0257468	0.908477	0.707038	0.855553	-0.225071
1494		373.754	476.276		0.0111675	0.0401953	2.46514	0.0922706	0.27783	-1.84773
1495		271.061	99.0135		0.026261	0.0266278	0.441142	0.890829	0.986223	-0.0200147
1496		42.4818	176.997		0.0253311	0.0259462	0.513375	0.855619	0.976293	-0.0346135
1497		223.456	217.191		0.0244802	0.0223431	0.69456	0.776468	1.09565	0.131786
1498		24.9766	158.972		0.0241233	0.0253163	0.45422	0.813635	0.952877	-0.0696388
1499		427.235	316.284		0.0210796	0.0293165	1.17604	0.415786	0.719035	-0.475865
1500		97.5119	86.0598		0.0241905	0.0222049	1.27083	0.486272	1.08942	0.12356
1501		464.445	955.54		0.026609	0.0251468	0.128376	0.866696	1.05815	0.0815381
1502		642.78	116.107		0.0273687	0.0280485	0.17358	0.89035	0.975763	-0.0353978
1503		257.688	478.263		0.0223482	0.0262423	0.546203	0.710409	0.851612	-0.231733
1504		229.741	124.543		0.0239726	0.0276355	0.829523	0.845759	0.867455	-0.205139
1505		195.378	385.184		0.0246215	0.0259525	0.01829	0.875438	0.948713	-0.075957
1506		643.251	112.112		0.0251216	0.0247608	0.504989	0.88739	1.01457	0.0208705
1507		24.9837	75.0915		0.0288216	0.0244979	1.21821	0.527821	1.1765	0.234496
1508		370.272	421.316		0.0195315	0.0187353	0.777521	0.616594	1.04249	0.0600386
1509		288.977	124.543		0.0246627	0.024556	0.263112	0.895235	1.00434	0.0062528
1510		495.62	732.435		0.0352508	0.0160652	2.11446	0.0736121	2.19424	1.13372
1511		24.7336	100.033		0.0265291	0.0267652	0.229083	0.876633	0.991178	-0.0127838
1512		461.644	172.133		0.0308446	0.0200245	0.856124	0.70398	1.54034	0.623253
1513		35.3665	160.097		0.0246364	0.0237678	0.495824	0.856467	1.03655	0.0517837
1514		617.601	752.601		0.0226436	0.0255773	1.14501	0.665316	0.885301	-0.17576
1515		649.162	188.512		0.0246995	0.0245543	0.0387819	0.890668	1.00591	0.00850606
1516		599.942	427.986		0.0210651	0.0232391	0.929876	0.795869	0.906449	-0.141702
1517		103.505	111.008		0.0261499	0.0268532	0.289155	0.885899	0.973809	-0.0382899
1518		67.5172	153.041		0.0273461	0.025141	0.282537	0.868139	1.08771	0.12129
1519		351.29	152.995		0.0217173	0.0293445	1.26712	0.642156	0.740081	-0.434244
1520		157.078	195.122		0.0164454	0.0163825	0.0864515	0.89053	1.00384	0.00552882
1521		38.1911	443.047		0.0229895	0.0233905	0.0103366	0.874986	0.982855	-0.0249496
1522		370.272	393.285		0.0187317	0.0180553	0.538744	0.771828	1.03746	0.0530585
1523		377.443	453.166		0.0225744	0.0246345	0.687381	0.806632	0.916373	-0.125993
1524		647.576	88.5087		0.0249691	0.024079	0.0434964	0.871525	1.03697	0.0523694
1525		33.7993	117.102		0.036988	0.0273021	0.397548	0.827326	1.35477	0.438048
1526		318.65	158.986		0.0234701	0.0246563	0.604035	0.878655	0.95189	-0.0711329
1527		438.999	277.179		0.025753	0.0248609	0.696731	0.809451	1.03588	0.0508611
1528		41.77	244.092		0.026576	0.0237239	0.796249	0.778717	1.12022	0.163781
1529		561.283	166.086		0.0239711	0.0243815	0.465913	0.827384	0.983168	-0.0244896
1530		540.804	591.496		0.0256201	0.0250345	0.280391	0.881923	1.02339	0.0333533
1531		453.194	229.235		0.0253327	0.0250859	0.139544	0.889289	1.00984	0.0141255
1532		24.9847	98.5119		0.0254276	0.0246322	0.314614	0.861484	1.03229	0.0458541
1533		235.758	328.117		0.0258231	0.0236922	0.0159346	0.858052	1.08994	0.124253
1534		42.2471	322.969		0.0236211	0.0250614	0.632308	0.852835	0.942529	-0.0853916
1535		33.2558	95.0853		0.0234349	0.0232239	0.172799	0.882774	1.00909	0.0130487
1536		252.072	75.0996		0.022885	0.0228121	0.588591	0.895292	1.0032	0.00460305
1537		24.9828	139.963		0.0246166	0.0239547	0.524172	0.831506	1.02763	0.0393226
1538		41.5984	144.102		0.0271331	0.0182656	0.860898	0.676049	1.48548	0.570927
1539		647.54	247.467		0.0227595	0.0232842	0.299596	0.858779	0.977467	-0.0328806
1540		44.0733	122.547		0.0222258	0.0225551	0.0775556	0.881865	0.9854	-0.0212185
1541		37.2689	367.109		0.024945	0.0233145	0.86326	0.652591	1.06994	0.097524
1542		647.032	180.022		0.0223013	0.0235737	0.554344	0.746664	0.946029	-0.0800442
1543		94.2638	102.02		0.0265157	0.0251755	0.217339	0.873938	1.05323	0.0748271
1544		103.334	261.009		0.0243473	0.0252272	0.522441	0.792947	0.965122	-0.0512162
1545		195.379	223.132		0.0229679	0.024913	0.132298	0.861518	0.921926	-0.117277
1546		24.7205	140.996		0.0239078	0.023611	0.30298	0.849099	1.01257	0.0180188
1547		103.345	315.975		0.0229172	0.0241467	0.590711	0.816695	0.949081	-0.0753968
1548		576.914	588.46		0.00553187	0.0386064	2.37546	0.162283	0.143289	-2.803
1549		645.891	130.035		0.0217893	0.0242477	0.897123	0.710639	0.898615	-0.154225
1550		32.6901	204.056		0.0232541	0.0238943	0.247118	0.863697	0.973204	-0.0391852
1551		504.072	339.3		0.0265022	0.019722	1.31675	0.400818	1.34379	0.426306
1552		35.0666	435.189		0.00920919	0.0360947	2.38361	0.0816271	0.25514	-1.97064
1553		242.132	255.219		0.023851	0.0248847	0.918564	0.522584	0.958461	-0.0612086
1554		196.178	450.01		0.0226261	0.02369	0.0868009	0.858805	0.955091	-0.0662895
1555		384.853	143.06		0.0247188	0.0229872	0.123263	0.854387	1.07533	0.104775
1556		566.544	105.042		0.0226226	0.0241398	0.553354	0.847308	0.937149	-0.0936496
1557		24.755	160.045		0.033572	0.00183158	0.740068	0.753844	18.3295	4.19609
1558		70.3418	256.102		0.0215522	0.0233913	0.453229	0.835451	0.921376	-0.118137
1559		111.285	111.984		0.0235889	0.0219496	0.44822	0.854832	1.07468	0.103913
1560		22.0425	230.946		0.0219595	0.0254556	1.70766	0.192889	0.862661	-0.213135
1561		38.0363	212.054		0.0243563	0.0232523	1.09129	0.540677	1.04748	0.0669221
1562		54.926	95.0853		0.0209024	0.0232079	0.838885	0.813683	0.90066	-0.150946
1563		54.7577	84.9594		0.0217086	0.0262428	1.25181	0.499859	0.827223	-0.273652
1564		23.6895	82.0649		0.0228618	0.0274475	1.11056	0.567773	0.832928	-0.263737
1565		302.33	158.986		0.0197789	0.026412	0.989262	0.607206	0.74886	-0.417232
1566		645.685	488.771		0.0293053	0.0181781	2.23257	0.103067	1.61212	0.688962
1567		24.2084	149.94		0.0214811	0.0264597	1.39683	0.446477	0.811843	-0.300727
1568		409.585	293.21		0.0124498	0.0399217	1.80482	0.255325	0.311857	-1.68104
1569		185.218	120.044		0.0216537	0.0253083	0.799307	0.675408	0.855599	-0.224993
1570		352.222	158.003		0.0244715	0.0221969	0.0128457	0.817223	1.10248	0.140746
1571		61.5306	89.5065		0.0234108	0.0236941	0.107869	0.882749	0.98804	-0.017359
1572		32.1943	148.536		0.023267	0.023927	0.00909163	0.866325	0.97242	-0.0403492
1573		247.258	156.053		0.0267078	0.0220424	1.16237	0.644345	1.21166	0.276983
1574		242.968	579.159		0.024745	0.0216983	0.636338	0.815876	1.14041	0.189552
1575		431.778	295.226		0.0126561	0.0358	2.10107	0.228058	0.353522	-1.50013
1576		329.223	161.05		0.0267516	0.0186044	1.19738	0.323885	1.43791	0.523978
1577		27.6533	124.925		0.00556752	0.0344151	0.570075	0.754485	0.161776	-2.62793
1578		36.4399	143.034		0.0233887	0.0243158	0.122196	0.868895	0.961871	-0.0560845
1579		647.316	124.956		0.0236904	0.0234167	0.201814	0.886771	1.01169	0.0167656
1580		273.198	113.016		0.02402	0.0221434	0.178201	0.844631	1.08475	0.117357
1581		209.417	243.019		0.0229514	0.0217529	0.668056	0.875933	1.0551	0.0773758
1582		27.6487	546.726		0.0221875	0.022867	0.540048	0.832649	0.970285	-0.0435202
1583		507.541	743.583		0.0240828	0.0226119	0.311187	0.841796	1.06505	0.0909165
1584		55.016	125.002		0.0238842	0.022126	0.411961	0.808364	1.07946	0.11031
1585		645.986	100.51		0.0247866	0.0236497	0.582927	0.80198	1.04807	0.0677356
1586		442.211	228.232		0.023376	0.0231903	0.361718	0.874133	1.00801	0.0115076
1587		42.3334	203.003		0.0226824	0.0239554	0.819482	0.775073	0.946858	-0.0787798
1588		638.163	154.097		0.0248439	0.0174038	1.29373	0.493138	1.4275	0.513491
1589		713.318	166.05		0.0247419	0.0193379	0.961717	0.681491	1.27945	0.355524
1590		540.767	771.578		0.0232685	0.0213834	0.488176	0.822854	1.08816	0.121891
1591		97.6877	204.966		0.0215342	0.0211725	0.177235	0.880226	1.01708	0.024433
1592		489.057	120.987		0.0281663	0.0216398	1.18914	0.676595	1.3016	0.380285
1593		3.02499	75.0996		0.0232332	0.0224613	0.513899	0.83172	1.03437	0.0487486
1594		248.864	138.055		0.0241409	0.0212619	1.07011	0.719132	1.13541	0.18321
1595		643.244	128.107		0.022934	0.0229111	0.0974406	0.895856	1.001	0.0014369
1596		357.703	293.21		0.0140336	0.0320981	1.94298	0.159435	0.43721	-1.1936
1597		251.537	609.179		0.0226118	0.0223685	0.405765	0.891667	1.01088	0.0156086
1598		613.416	174.128		0.0242906	0.0214563	0.821728	0.857671	1.1321	0.178998
1599		32.6997	148.043		0.0249398	0.0190615	1.32701	0.433273	1.30838	0.387786
1600		42.052	210.06		0.0232023	0.0207675	0.423208	0.840322	1.11724	0.159936
1601		36.9222	207.05		0.0218262	0.022404	0.085344	0.874522	0.97421	-0.0376948
1602		641.392	75.0996		0.0211614	0.0195399	0.693944	0.808348	1.08298	0.115011
1603		662.82	192.061		0.0213228	0.0210583	0.287899	0.892156	1.01256	0.0180101
1604		44.496	255.097		0.0177273	0.0263254	1.43597	0.306201	0.673392	-0.570482
1605		562.163	152.07		0.0228193	0.0220257	0.511965	0.837504	1.03603	0.0510676
1606		498.316	136.021		0.0232347	0.0219118	0.111581	0.856524	1.06037	0.0845738
1607		647.639	129.536		0.022266	0.021572	0.284582	0.853554	1.03217	0.0456846
1608		36.7135	712.197		0.0223464	0.0218896	0.289603	0.863798	1.02087	0.0297957
1609		27.6496	710.652		0.0215827	0.0223312	0.559199	0.841769	0.966482	-0.0491851
1610		646.095	279.969		0.0228629	0.0215867	0.866024	0.714471	1.05912	0.0828627
1611		55.7267	113.023		0.0222836	0.0221788	0.046531	0.892771	1.00472	0.006796
1612		210.622	225.029		0.019839	0.0216014	0.404224	0.821875	0.918414	-0.122783
1613		36.4385	161.044		0.0221386	0.0220916	0.311583	0.894864	1.00213	0.00306509
1614		643.033	136.112		0.0235344	0.0206393	0.928385	0.72319	1.14027	0.189375
1615		498.57	126.128		0.019178	0.0209453	0.0517822	0.85942	0.915626	-0.127169
1616		532.197	114.016		0.0249831	0.0198664	0.837062	0.669531	1.25755	0.330621
1617		481.314	726.6		0.0235441	0.0227148	0.340499	0.87059	1.03651	0.0517329
1618		37.4444	219.097		0.0231601	0.0210706	0.695572	0.796914	1.09916	0.136407
1619		6.77947	117.946		0.0228504	0.0212554	0.772623	0.807157	1.07504	0.104392
1620		373.485	158.986		0.0235767	0.0186791	0.546399	0.71388	1.26219	0.335933
1621		396.948	279.646		0.0142877	0.0318979	2.09461	0.0983325	0.447921	-1.15868
1622		35.7892	256.11		0.00885712	0.0336837	2.49475	0.0652014	0.26295	-1.92714
1623		476.507	507.27		0.022225	0.0225227	0.300757	0.852602	0.986785	-0.0191922
1624		284.43	244.205		0.0217236	0.0219668	0.245657	0.863848	0.988928	-0.0160629
1625		32.4331	445.085		0.0221231	0.020551	0.746393	0.81158	1.0765	0.106348
1626		381.508	341.103		0.0227653	0.0191976	0.938785	0.652443	1.18584	0.245909
1627		39.4012	216.966		0.0224616	0.0217933	0.495924	0.823044	1.03066	0.0435736
1628		36.4632	162.076		0.0210623	0.0174788	0.361317	0.75462	1.20502	0.269053
1629		645.446	115.557		0.0211757	0.0228505	0.825143	0.697757	0.926706	-0.109817
1630		119.387	164.948		0.0205471	0.0226808	0.990971	0.613922	0.905925	-0.142536
1631		134.995	152.056		0.0210858	0.0231084	0.332235	0.857179	0.91247	-0.132152
1632		544.86	960.658		0.0226354	0.0208068	0.260294	0.841163	1.08788	0.121526
1633		630.377	795.578		0.0233282	0.016635	2.23686	0.126918	1.40236	0.487857
1634		317.323	319.303		0.010422	0.0113881	0.666948	0.79674	0.915169	-0.127889
1635		512.352	354.336		0.0181306	0.0189426	0.766258	0.706606	0.957136	-0.0632042
1636		37.2769	209.049		0.0219097	0.0223906	0.080561	0.854071	0.97852	-0.0313268
1637		389.795	114.073		0.0188411	0.0240435	0.359954	0.732072	0.783626	-0.351763
1638		35.343	117.074		0.0239652	0.0195319	1.74074	0.223967	1.22698	0.295111
1639		599.508	105.042		0.0203729	0.0195275	0.728102	0.874182	1.04329	0.0611417
1640		264.909	158.986		0.018412	0.0211138	0.369088	0.854195	0.872037	-0.197538
1641		303.155	97.5142		0.0215203	0.0217044	0.132125	0.89116	0.991516	-0.0122922
1642		282.829	209.153		0.0210336	0.0209662	0.11384	0.8948	1.00322	0.00463378
1643		624.964	324.076		0.0206734	0.02072	0.232813	0.895414	0.997751	-0.00324835
1644		477.444	119.085		0.022358	0.023673	0.446347	0.867604	0.944453	-0.082449
1645		57.4225	229.154		0.0217204	0.0209622	0.0781707	0.882974	1.03617	0.051259
1646		41.5542	515.09		0.0218462	0.0201549	0.227314	0.803591	1.08392	0.116252
1647		254.744	213.148		0.0221998	0.0214387	0.20346	0.877578	1.0355	0.0503299
1648		103.653	258.018		0.0212082	0.0218817	0.70333	0.796081	0.969219	-0.0451054
1649		529.53	142.086		0.021699	0.0221841	0.337239	0.88261	0.978132	-0.0318989
1650		498.185	250.902		0.0173463	0.0234648	1.46432	0.325873	0.739249	-0.435869
1651		647.535	142.967		0.0220154	0.0222745	0.0850958	0.888382	0.98837	-0.0168765
1652		711.037	185.023		0.0220426	0.0265589	0.767231	0.711975	0.829951	-0.268902
1653		103.649	300.002		0.0209114	0.0224812	1.22586	0.469221	0.930175	-0.104425
1654		394.077	293.21		0.0070913	0.0369908	2.10873	0.171607	0.191704	-2.38305
1655		464.972	410.276		0.0205384	0.0208406	0.00927811	0.887772	0.985497	-0.0210765
1656		133.378	114.055		0.0283541	0.0196236	0.0141587	0.8098	1.4449	0.530969
1657		32.9721	181.09		0.0203985	0.0207428	0.223134	0.880156	0.983399	-0.0241505
1658		33.8004	222.097		0.0217523	0.021108	0.0393762	0.881891	1.03053	0.0433802
1659		372.95	225.029		0.0244777	0.0191129	1.10924	0.349074	1.28069	0.356923
1660		183.343	167.106		0.0202371	0.018569	0.703611	0.809389	1.08983	0.124107
1661		449.707	280.162		0.021513	0.0214374	0.238464	0.885854	1.00353	0.00508261
1662		687.472	161.05		0.0225014	0.0185012	0.908658	0.73086	1.21621	0.282397
1663		1.68809	149.94		0.0230486	0.0208215	0.629562	0.737248	1.10696	0.146604
1664		593.635	417.228		0.0211231	0.0202888	0.671206	0.822752	1.04112	0.0581345
1665		27.6533	276.871		0.0229371	0.0185421	1.20682	0.586779	1.23703	0.306881
1666		89.9213	134.958		0.0201395	0.0197748	0.0754727	0.891447	1.01845	0.0263699
1667		317.992	155.993		0.0179208	0.02207	1.0394	0.591791	0.812001	-0.300447
1668		20.2577	448.289		0.0223673	0.0188395	1.26196	0.392534	1.18726	0.247631
1669		62.1113	109.521		0.0195813	0.021332	1.06435	0.610422	0.917934	-0.123538
1670		638.262	770.611		0.0185827	0.0198491	0.0503396	0.86328	0.936199	-0.0951132
1671		140.776	151.096		0.0185492	0.0179528	0.222653	0.884473	1.03322	0.0471465
1672		364.929	152.995		0.0195972	0.0188425	0.459832	0.881857	1.04005	0.0566589
1673		32.1749	105.074		0.0273684	0.0134665	2.26629	0.0577524	2.03234	1.02314
1674		405.973	129.127		0.0205048	0.0194418	0.736183	0.875197	1.05468	0.0768009
1675		61.3443	208.039		0.0194686	0.0209407	0.805292	0.74543	0.929699	-0.105164
1676		242.712	599.135		0.0233267	0.0196222	0.839794	0.788827	1.18879	0.249497
1677		592.199	336.26		0.0231404	0.0194895	2.16385	0.128923	1.18732	0.247711
1678		34.8378	228.057		0.0100316	0.0317177	2.54608	0.0595989	0.316277	-1.66074
1679		685.296	199.029		0.0244859	0.0160375	1.41188	0.236939	1.52679	0.610504
1680		583.853	956.625		0.0218772	0.0188272	1.42014	0.570731	1.162	0.216611
1681		141.538	97.0646		0.0202927	0.0218361	0.0854521	0.862147	0.92932	-0.105752
1682		42.3042	291.019		0.0209251	0.0223439	0.687192	0.841005	0.936501	-0.0946469
1683		562.484	383.366		0.0214696	0.0239514	1.0981	0.604032	0.896384	-0.157812
1684		35.8933	274.138		0.0458644	0.0142442	1.09074	0.380075	3.21985	1.687
1685		654.61	299.912		0.0175328	0.0185006	0.335539	0.871626	0.947687	-0.0775167
1686		42.517	116.51		0.0223268	0.021848	0.163194	0.880948	1.02192	0.0312786
1687		375.895	519.326		0.00645837	0.035005	2.48817	0.129407	0.184498	-2.43832
1688		42.5019	208.997		0.0207194	0.0215727	0.682715	0.813302	0.960446	-0.0582237
1689		57.5734	222.06		0.0179227	0.0225356	1.41125	0.246973	0.795308	-0.330414
1690		234.079	337.572		0.0243885	0.0205009	0.723694	0.799746	1.18963	0.250513
1691		37.2439	344.126		0.0204764	0.0189822	0.933316	0.710347	1.07871	0.109309
1692		24.9819	234.961		0.0207712	0.0232529	0.684352	0.663997	0.893274	-0.162825
1693		54.3911	149.94		0.0202168	0.020655	0.255732	0.850817	0.978788	-0.0309321
1694		92.1532	93.0152		0.0245233	0.0165183	1.09786	0.591855	1.48461	0.570083
1695		495.774	726.476		0.0280086	0.0135319	2.02754	0.0706125	2.06981	1.0495
1696		24.9741	140.962		0.0199465	0.0206895	0.348452	0.830297	0.964088	-0.0527636
1697		196.178	434.038		0.0201332	0.020906	0.139518	0.859229	0.963033	-0.0543422
1698		541.087	335.257		0.0214728	0.0223628	0.277279	0.85777	0.960202	-0.0585894
1699		196.18	148.047		0.0215639	0.0211622	0.211436	0.886266	1.01898	0.0271247
1700		530.31	237.992		0.0231214	0.0205047	0.691545	0.800576	1.12761	0.173271
1701		39.3742	134.039		0.0205692	0.0204792	0.0258945	0.884273	1.00439	0.00632381
1702		674.605	104.03		0.0186287	0.0250402	1.57848	0.239023	0.743952	-0.426719
1703		27.6509	336.843		0.0200383	0.0205671	0.621003	0.801163	0.974287	-0.0375818
1704		653.176	174.953		0.0200558	0.0201562	0.0546824	0.892402	0.995022	-0.00719988
1705		479.465	393.278		0.0186302	0.0217128	0.579745	0.739395	0.858029	-0.220902
1706		504.202	111.066		0.0180125	0.018685	0.0546291	0.885263	0.96401	-0.0528801
1707		32.4517	249.045		0.0206083	0.0193677	1.07223	0.729521	1.06405	0.0895706
1708		42.5774	236.991		0.0199464	0.0193956	0.345838	0.864356	1.0284	0.040403
1709		247.53	580.172		0.0200565	0.0199222	0.371533	0.894009	1.00674	0.00969448
1710		428.036	209.153		0.0205377	0.0202199	0.547825	0.8395	1.01572	0.0224981
1711		644.098	960.57		0.0260711	0.0136257	2.44287	0.0936566	1.91338	0.936124
1712		103.413	310.972		0.0194149	0.0205244	0.665955	0.789978	0.945942	-0.0801768
1713		513.719	268.014		0.0188856	0.0178225	0.0364404	0.854233	1.05965	0.0835879
1714		36.7406	541.641		0.0202293	0.0196512	0.591144	0.840795	1.02942	0.0418335
1715		648.919	192.008		0.0192304	0.0191775	0.119885	0.893302	1.00276	0.00396977
1716		99.9036	111.541		0.0220731	0.0200338	0.274635	0.871706	1.10179	0.139848
1717		103.392	136.507		0.0214314	0.0212483	0.0214844	0.888256	1.00862	0.0123818
1718		543.197	601.42		0.0234425	0.0261445	0.697787	0.877259	0.89665	-0.157382
1719		103.454	409.018		0.0189235	0.0206663	0.678276	0.798621	0.91567	-0.127101
1720		299.942	226.18		0.0185212	0.0187755	0.18868	0.868399	0.986458	-0.0196705
1721		61.3055	109.022		0.0206436	0.0204881	0.482257	0.873453	1.00759	0.0109134
1722		648.258	154.967		0.020114	0.0204845	0.176222	0.873643	0.981915	-0.0263294
1723		37.807	389.184		0.0207937	0.017383	1.40091	0.325622	1.1962	0.258465
1724		645.961	188.978		0.0196892	0.0188646	0.642062	0.795564	1.04371	0.0617275
1725		643.29	126.128		0.0195694	0.0189986	0.716221	0.802574	1.03004	0.0427013
1726		660.452	182.492		0.0180426	0.0231678	0.582041	0.763036	0.778783	-0.360708
1727		367.6	371.326		0.019839	0.0202378	0.434328	0.831447	0.980298	-0.0287083
1728		645.978	185.989		0.0195002	0.0202166	0.248069	0.827517	0.964563	-0.0520521
1729		648.362	282.91		0.0194271	0.0192601	0.253655	0.884093	1.00867	0.0124594
1730		395.413	294.242		0.0224993	0.0165388	0.688185	0.725906	1.3604	0.444026
1731		170.52	356.105		0.0249349	0.0145589	0.914428	0.40941	1.7127	0.776269
1732		31.9049	132.065		0.0176313	0.0200734	1.15167	0.420633	0.87834	-0.187149
1733		192.166	97.0646		0.0175457	0.0201395	0.382089	0.852226	0.871205	-0.198915
1734		27.915	280.818		0.0189987	0.0191235	0.218072	0.882985	0.993475	-0.00944501
1735		56.3747	115.039		0.0195465	0.0231544	0.824134	0.71814	0.844181	-0.244375
1736		499.784	991.557		0.0279991	0.0130592	1.17833	0.402795	2.14402	1.10032
1737		577.075	293.21		0.008015	0.0311521	2.23005	0.110982	0.257286	-1.95856
1738		48.3979	115.964		0.0205055	0.0198967	0.366539	0.841019	1.0306	0.0434876
1739		583.902	497.758		0.0203076	0.0167781	0.122314	0.787277	1.21036	0.275442
1740		157.995	282.152		0.0177384	0.0214217	0.715768	0.812429	0.82806	-0.272193
1741		592.246	832.554		0.0191974	0.0173691	0.835971	0.737729	1.10526	0.144388
1742		214.767	123.04		0.0458982	0.0126256	1.26272	0.294491	3.63532	1.86208
1743		415.467	186.149		0.0205007	0.0181402	0.219657	0.827362	1.13012	0.176481
1744		359.314	275.2		0.0131798	0.0259699	1.69077	0.222955	0.507501	-0.978517
1745		61.2933	144.102		0.0219962	0.0169476	1.50647	0.304098	1.2979	0.376176
1746		516.953	962.674		0.0201407	0.0196553	0.284947	0.857443	1.0247	0.035196
1747		26.0572	128.126		0.0208764	0.0168465	1.47642	0.473739	1.23922	0.30943
1748		33.2517	175.06		0.0178235	0.0210681	0.714579	0.704416	0.845998	-0.241274
1749		42.3561	231.975		0.0194431	0.0190791	0.21756	0.879688	1.01908	0.0272659
1750		247.261	226.974		0.0176137	0.018208	0.312265	0.869616	0.96736	-0.0478754
1751		5.72422	117.98		0.0198846	0.0190906	0.324495	0.869311	1.04159	0.0587878
1752		38.0252	203.563		0.020822	0.0195142	1.6933	0.210908	1.06702	0.0935835
1753		405.038	278.219		0.00344221	0.0372086	2.42746	0.149219	0.0925111	-3.43423
1754		31.1248	225.015		0.0198708	0.019874	0.261157	0.896375	0.999837	-0.000235065
1755		175.471	139.039		0.0188397	0.0195742	0.115287	0.866582	0.962475	-0.0551794
1756		27.1106	147.113		0.022266	0.0168795	1.92383	0.266623	1.31912	0.399572
1757		27.6487	352.815		0.01848	0.0185211	0.0565274	0.894031	0.997783	-0.00320258
1758		646.237	93.5036		0.0192303	0.0196251	0.198705	0.852499	0.979879	-0.0293244
1759		24.9773	130.023		0.0199267	0.0204069	0.181382	0.848805	0.976469	-0.0343544
1760		201.8	407.057		0.0196221	0.0194911	0.216288	0.89217	1.00672	0.00966242
1761		241.375	605.167		0.0197592	0.0181929	0.614333	0.80493	1.08609	0.11915
1762		643.301	110.06		0.0186533	0.0193453	0.622464	0.792504	0.964226	-0.0525569
1763		147.242	126.055		0.0205034	0.0168568	1.21424	0.41195	1.21633	0.28253
1764		196.447	288.002		0.0206722	0.0206514	0.131577	0.895854	1.00101	0.00145306
1765		537.573	313.319		0.020081	0.0183229	1.00649	0.654323	1.09595	0.132185
1766		35.9321	133.049		0.0187715	0.0181804	0.391777	0.859004	1.03251	0.0461612
1767		581.805	71.0849		0.0277596	0.0290079	0.998936	0.618503	0.956966	-0.0634604
1768		537.167	796.59		0.0202498	0.0172106	0.718263	0.72624	1.17659	0.234606
1769		24.717	116.002		0.0197303	0.0209336	0.94334	0.670267	0.942519	-0.0854068
1770		98.6342	183.989		0.0197118	0.0180497	0.638005	0.793272	1.09208	0.127082
1771		27.6487	528.754		0.0202293	0.0167028	1.23807	0.55248	1.21113	0.276354
1772		49.3067	218.974		0.0199151	0.0192585	0.279622	0.868062	1.03409	0.0483628
1773		61.9768	141.051		0.0206471	0.0200192	0.657502	0.819932	1.03136	0.044554
1774		282.825	153.993		0.020486	0.0142963	1.29518	0.447245	1.43296	0.518998
1775		645.961	118.047		0.0200061	0.0178038	1.22539	0.546374	1.1237	0.168252
1776		252.074	225.148		0.0177029	0.0219111	0.525021	0.785064	0.80794	-0.307679
1777		464.446	956.542		0.01995	0.01909	0.200186	0.875812	1.04505	0.0635773
1778		195.11	388.253		0.0182361	0.0174809	0.995939	0.68802	1.0432	0.0610193
1779		646.938	261.465		0.0186461	0.0188967	0.0581993	0.882715	0.986738	-0.0192614
1780		269.188	312.237		0.0181699	0.0184566	0.270345	0.841944	0.984467	-0.0225852
1781		572.902	585.427		0.0200769	0.0241496	0.792758	0.845821	0.831357	-0.26646
1782		174.517	194.045		0.0192436	0.0183389	0.404009	0.862896	1.04933	0.0694723
1783		355.566	298.273		0.0246685	0.00968699	0.0580182	0.797243	2.54656	1.34855
1784		349.948	434.243		0.0167105	0.0168183	0.15814	0.888897	0.993593	-0.00927347
1785		37.2573	354.107		0.018765	0.0188899	0.188967	0.881432	0.993388	-0.00957019
1786		468.87	175.954		0.02133	0.019398	0.226861	0.823678	1.0996	0.136976
1787		188.156	344.227		0.017767	0.0174308	0.297733	0.839503	1.01929	0.0275618
1788		32.7317	251.034		0.0188118	0.0182334	0.513013	0.834942	1.03172	0.0450542
1789		89.2942	154.964		0.0192659	0.0125616	1.5389	0.233662	1.53371	0.617026
1790		346.875	143.06		0.0159938	0.0181662	0.568288	0.786814	0.880419	-0.183738
1791		42.3042	277.971		0.0180617	0.0192927	0.667595	0.837642	0.936192	-0.0951239
1792		593.191	415.731		0.0185883	0.0177074	1.18432	0.658141	1.04974	0.0700373
1793		24.7339	220.981		0.0189012	0.0195477	0.0518939	0.862859	0.966931	-0.0485148
1794		40.1536	271.121		0.0177952	0.0183126	0.0747371	0.865604	0.971745	-0.0413496
1795		613.248	272.969		0.0159631	0.0180512	0.737519	0.768754	0.884322	-0.177357
1796		630.346	616.5		0.0220302	0.0146484	2.25667	0.16697	1.50394	0.588746
1797		255.819	208.162		0.0184155	0.0183143	0.192852	0.876564	1.00553	0.00795094
1798		46.0336	316.159		0.00866275	0.0279569	0.375148	0.771278	0.309861	-1.69031
1799		60.591	97.5142		0.0195142	0.0186295	0.301992	0.866007	1.04749	0.0669384
1800		617.335	337.273		0.0185384	0.0191543	0.367191	0.836359	0.967842	-0.047156
1801		24.9812	187.964		0.0176441	0.0182257	0.367771	0.831972	0.968089	-0.0467877
1802		487.763	352.32		0.0109296	0.0121017	0.747138	0.742622	0.903149	-0.146964
1803		643.806	294.951		0.0181281	0.0186905	0.64723	0.762235	0.969905	-0.044085
1804		55.1821	91.0572		0.0171643	0.0191962	0.736071	0.68193	0.894148	-0.161414
1805		455.341	324.289		0.0190177	0.0142325	1.42798	0.37325	1.33621	0.418149
1806		189.494	225.029		0.0157301	0.0197404	1.10412	0.460158	0.796849	-0.327621
1807		36.787	542.141		0.0183153	0.0181187	0.0519686	0.878921	1.01085	0.015572
1808		647.589	203.005		0.0186389	0.0164463	1.43901	0.42027	1.13332	0.180553
1809		32.7282	113.096		0.0192687	0.0181925	0.42918	0.837917	1.05915	0.0829121
1810		584.144	282.029		0.0154299	0.0194889	1.09299	0.720489	0.791729	-0.336922
1811		39.4084	479.035		0.0180757	0.0176672	0.347061	0.881739	1.02313	0.0329845
1812		621.281	485.264		0.0197903	0.016542	1.52482	0.39681	1.19637	0.25866
1813		584.425	170.096		0.0189917	0.0186471	0.546659	0.888697	1.01848	0.0264174
1814		415.741	454.291		0.0187053	0.0170122	0.751866	0.81303	1.09953	0.136882
1815		642.973	142.122		0.0171108	0.0185335	0.65776	0.756219	0.923238	-0.115226
1816		332.299	316.284		0.0195734	0.0159748	1.63431	0.361158	1.22527	0.293095
1817		103.396	575.966		0.0171588	0.0190632	0.62811	0.835753	0.900105	-0.151835
1818		24.9843	180.989		0.0178156	0.0182305	0.297598	0.856252	0.977246	-0.0332068
1819		541.859	256.263		0.0159826	0.0189221	0.907381	0.643981	0.844656	-0.243564
1820		649.13	189.98		0.0180237	0.0175192	0.294308	0.835391	1.0288	0.0409608
1821		45.8333	321.115		0.00985214	0.0259491	0.16184	0.794777	0.379672	-1.39717
1822		60.463	100.51		0.0191627	0.0203339	0.300264	0.866203	0.942402	-0.0855862
1823		628.983	335.257		0.0199721	0.0156491	1.50536	0.35905	1.27624	0.351903
1824		481.314	210.185		0.0188032	0.0182098	0.333903	0.874517	1.03258	0.046258
1825		34.5704	70.065		0.0204123	0.0152587	1.92836	0.19154	1.33775	0.41981
1826		526.201	611.465		0.0240906	0.0120877	2.18369	0.216807	1.99299	0.994933
1827		403.168	374.362		0.0164846	0.0193036	0.961857	0.611667	0.853963	-0.227755
1828		31.3801	237.015		0.0175571	0.0181009	0.0954287	0.87814	0.969956	-0.0440095
1829		642.538	313.995		0.0155552	0.0184591	0.789206	0.498257	0.842687	-0.246932
1830		32.1939	332.966		0.0174072	0.0176424	0.230866	0.878445	0.986667	-0.0193642
1831		94.1991	86.0962		0.0210463	0.0157654	1.81015	0.300728	1.33497	0.416807
1832		263.705	140.021		0.0181303	0.015068	0.984829	0.648582	1.20323	0.266909
1833		647.189	193.504		0.0170832	0.0176222	0.301817	0.867462	0.969413	-0.0448173
1834		311.843	153.993		0.0141673	0.0174478	0.979834	0.74482	0.811983	-0.300479
1835		125.152	218.102		0.0185862	0.0144488	1.33413	0.646571	1.28635	0.363284
1836		34.5983	97.0759		0.0230345	0.0144313	1.45423	0.311672	1.59615	0.674598
1837		39.3015	106.539		0.01763	0.0176668	0.0612566	0.88967	0.99792	-0.00300458
1838		79.5699	261.058		0.021813	0.0150469	1.10585	0.579917	1.44967	0.535724
1839		479.721	228.195		0.0170614	0.0131971	0.585503	0.772273	1.29281	0.370515
1840		58.3991	242.982		0.0195729	0.0163881	1.63742	0.366912	1.19434	0.256209
1841		647.314	326.936		0.0165617	0.017381	0.759822	0.749151	0.952865	-0.0696568
1842		479.173	925.529		0.0165391	0.0184348	0.843817	0.79791	0.897168	-0.15655
1843		653.241	215.979		0.0153808	0.0178427	0.952926	0.508052	0.862024	-0.2142
1844		166.108	184.003		0.0144278	0.0184589	1.61876	0.263994	0.781616	-0.355468
1845		32.1619	220.029		0.0164848	0.0173866	0.587421	0.826923	0.948136	-0.076834
1846		247.257	172.028		0.0195459	0.0152699	1.54926	0.404772	1.28003	0.356177
1847		37.7876	191.039		0.017931	0.018085	0.0250205	0.886125	0.991488	-0.0123321
1848		202.864	565.153		0.016784	0.0181733	0.240681	0.832724	0.923555	-0.11473
1849		24.7549	219.984		0.0173162	0.0183347	0.12335	0.835863	0.944449	-0.0824556
1850		57.0516	203.055		0.0155903	0.0168546	0.121398	0.819173	0.924992	-0.112488
1851		601.501	715.552		0.0163884	0.0166768	0.136808	0.876353	0.982706	-0.0251689
1852		31.1018	148.079		0.0195438	0.0137715	0.847725	0.501858	1.41914	0.505019
1853		713.984	156.966		0.0116207	0.0208649	1.89181	0.0978947	0.556948	-0.844384
1854		195.643	425.177		0.0169319	0.0179858	0.0534697	0.877117	0.941407	-0.0871102
1855		523.905	960.658		0.0175311	0.0188446	0.65564	0.81973	0.9303	-0.104232
1856		195.641	373.095		0.0164994	0.0174914	0.130965	0.862203	0.943291	-0.0842253
1857		648.07	189.999		0.0165115	0.0176071	0.356491	0.787222	0.937779	-0.0926806
1858		103.396	387.989		0.0159458	0.0184645	1.09851	0.676692	0.863595	-0.211574
1859		36.9681	738.148		0.0168601	0.0163525	0.504886	0.808581	1.03104	0.0441006
1860		56.5189	117.054		0.016349	0.0181836	0.492147	0.797554	0.899112	-0.153428
1861		33.5087	126.055		0.0188657	0.01608	0.955967	0.704957	1.17324	0.230492
1862		304.707	237.019		0.0135969	0.0205583	1.36774	0.518513	0.661381	-0.596448
1863		481.077	224.201		0.0178121	0.017097	0.318411	0.866971	1.04183	0.0591138
1864		17.7468	425.213		0.0161702	0.0173608	0.347641	0.851084	0.931422	-0.102493
1865		31.6898	316.994		0.0171102	0.0170592	0.142236	0.892492	1.00299	0.00430781
1866		345.135	302.305		0.0152382	0.0163774	0.0423006	0.859071	0.930442	-0.104011
1867		27.656	441.187		0.0168525	0.0171144	0.234662	0.847329	0.984694	-0.0222527
1868		171.328	130.086		0.0152281	0.0150743	0.142262	0.892718	1.0102	0.0146441
1869		444.883	228.195		0.0186144	0.0152928	1.36526	0.40216	1.2172	0.283567
1870		230.009	115.112		0.0135887	0.0214611	1.25643	0.164336	0.633176	-0.659321
1871		24.9763	257.977		0.0172503	0.0189142	0.700518	0.679512	0.912033	-0.132842
1872		160.633	295.164		0.0152813	0.0177942	0.70083	0.854783	0.858782	-0.219635
1873		358.907	145.985		0.014332	0.0143896	0.317551	0.893485	0.995993	-0.00579188
1874		480.535	341.265		0.0170475	0.0168516	0.314091	0.864122	1.01162	0.0166684
1875		27.6487	610.717		0.0171134	0.0149539	1.02015	0.680926	1.14441	0.194605
1876		176.674	184.003		0.0173202	0.0143762	0.998414	0.740718	1.20479	0.268778
1877		545.377	619.528		0.0175807	0.0174199	0.0400922	0.892905	1.00923	0.0132604
1878		157.68	172.039		0.0100509	0.00929488	0.170727	0.86628	1.08134	0.112815
1879		37.2573	383.075		0.0173157	0.0157637	0.843201	0.631478	1.09846	0.135479
1880		18.17	197.945		0.0154965	0.0163313	0.439409	0.80346	0.948883	-0.0756975
1881		587.206	94.0649		0.0177972	0.0163191	0.455442	0.782005	1.09058	0.12509
1882		24.7339	142.035		0.0383921	0.00755501	0.903596	0.752473	5.08167	2.3453
1883		62.3424	189.959		0.0116365	0.0167626	1.22428	0.502449	0.694195	-0.526586
1884		621.444	486.766		0.0160664	0.0149706	0.78939	0.814115	1.07319	0.10191
1885		329.094	97.5142		0.0165853	0.0160584	0.0693164	0.885886	1.03281	0.0465783
1886		28.9906	181.961		0.0184243	0.013239	1.26007	0.42938	1.39167	0.476814
1887		514.752	430.375		0.017134	0.0168024	0.144863	0.88699	1.01973	0.0281916
1888		36.6601	523.205		0.0167516	0.0159621	0.600842	0.836288	1.04946	0.0696479
1889		256.088	562.162		0.0166161	0.015936	0.441459	0.881064	1.04267	0.0602884
1890		211.422	234.095		0.0217615	0.013106	1.61464	0.301231	1.66043	0.731554
1891		162.763	182.045		0.0187313	0.014476	1.25225	0.510195	1.29395	0.371784
1892		638.011	354.284		0.0174994	0.0160385	0.523412	0.812965	1.09109	0.125768
1893		648.407	193.999		0.0167502	0.0158833	0.228117	0.828782	1.05458	0.0766672
1894		537.573	757.651		0.0165864	0.0162701	0.253297	0.865824	1.01945	0.0277851
1895		379.902	141.958		0.016549	0.0174899	0.310752	0.830853	0.946207	-0.0797718
1896		24.9779	118.035		0.0172187	0.0170876	0.0682892	0.888783	1.00767	0.0110246
1897		103.058	235.002		0.0163023	0.0166869	0.355033	0.847145	0.976949	-0.0336449
1898		283.628	136.021		0.0149335	0.0159983	0.52058	0.809482	0.933439	-0.0993721
1899		161.982	259.042		0.0155687	0.0168555	0.149709	0.827775	0.923659	-0.114568
1900		36.87	534.156		0.0169019	0.0157834	1.06966	0.594189	1.07086	0.098776
1901		191.766	73.5315		0.0169353	0.015044	0.709502	0.824451	1.12571	0.170838
1902		566.229	415.356		0.0171076	0.0189756	0.325975	0.844359	0.901556	-0.149511
1903		499.52	125.071		0.0157463	0.0169018	0.519517	0.850726	0.931632	-0.102167
1904		42.3534	234.953		0.0149593	0.0166533	0.74157	0.77424	0.898282	-0.154759
1905		227.47	153.054		0.0152693	0.0172905	0.42915	0.849129	0.883104	-0.179345
1906		103.755	304.024		0.0159203	0.016303	0.546886	0.831435	0.976526	-0.0342701
1907		394.342	334.234		0.0159511	0.0154729	0.357231	0.887287	1.03091	0.0439147
1908		184.69	165.054		0.0161853	0.0170047	0.0817266	0.867526	0.951815	-0.0712463
1909		349.948	418.221		0.014437	0.0152603	0.628925	0.802841	0.946049	-0.0800135
1910		645.751	100.033		0.0172715	0.0158424	1.07084	0.618142	1.09021	0.124605
1911		44.399	119.089		0.0192416	0.0135038	2.02838	0.135554	1.4249	0.510861
1912		201.261	432.279		0.0154927	0.015378	0.0896179	0.874804	1.00746	0.0107218
1913		576.175	571.434		0.00406993	0.0290531	2.44279	0.152521	0.140086	-2.83562
1914		637.703	170.096		0.0129825	0.015947	0.248047	0.776482	0.814107	-0.29671
1915		158.741	240.142		0.0191895	0.0109028	1.16086	0.31971	1.76005	0.815619
1916		532.207	482.361		0.00566198	0.0262194	2.43359	0.0730306	0.215946	-2.21126
1917		172.106	154.05		0.0223826	0.0118014	1.79887	0.459319	1.89661	0.923423
1918		648.589	118.521		0.015889	0.0161079	0.263879	0.874907	0.98641	-0.01974
1919		31.3873	185.076		0.0142591	0.0181588	0.787146	0.613927	0.785242	-0.34879
1920		247.258	267.055		0.0171596	0.0150182	1.1095	0.682064	1.14258	0.1923
1921		41.7602	149.002		0.0157585	0.0160542	0.44852	0.851651	0.98158	-0.0268222
1922		55.5409	87.0439		0.0142749	0.0187163	1.03897	0.478076	0.762698	-0.390817
1923		196.18	425.028		0.0160045	0.0161651	0.124286	0.890491	0.990063	-0.0144071
1924		645.431	477.277		0.0199512	0.0135807	1.88818	0.218393	1.46908	0.554913
1925		180.401	186.149		0.00697656	0.0243171	2.58273	0.0780105	0.286899	-1.80139
1926		36.7391	525.165		0.0164761	0.0158077	0.508002	0.804295	1.04228	0.0597442
1927		376.962	699.354		0.0127616	0.0193466	1.5331	0.187542	0.659628	-0.600274
1928		5.71305	111.091		0.015582	0.0153072	0.185528	0.877944	1.01795	0.0256708
1929		1.95037	126.924		0.0157868	0.0147309	0.5847	0.778753	1.07168	0.0998733
1930		412.26	181.122		0.0156203	0.0138889	0.946267	0.807327	1.12466	0.169493
1931		161.425	307.164		0.0150657	0.0162826	0.525826	0.878591	0.92526	-0.11207
1932		89.1646	225.94		0.0163422	0.0123419	0.931454	0.709424	1.32412	0.405031
1933		200.458	139.039		0.0183248	0.0140452	0.911056	0.696093	1.30471	0.383728
1934		5.45176	179.935		0.0152327	0.0161514	0.792549	0.700551	0.943118	-0.0844903
1935		42.529	223.003		0.0150403	0.0159674	0.79005	0.773773	0.941937	-0.0862975
1936		89.6612	196.987		0.0134147	0.016619	1.0198	0.686169	0.80719	-0.30902
1937		573.124	584.42		0.0160248	0.0185904	0.757649	0.838376	0.861992	-0.214254
1938		247.258	165.042		0.0175222	0.0146584	1.14715	0.658042	1.19537	0.25746
1939		656.658	163.133		0.0139127	0.00961797	1.25867	0.543715	1.44654	0.532601
1940		27.6506	252.882		0.0156168	0.0159289	0.389448	0.840168	0.980407	-0.0285476
1941		27.6487	712.65		0.014865	0.0157298	0.75603	0.789882	0.945022	-0.0815798
1942		653.52	456.883		0.0159307	0.0161001	0.207504	0.875241	0.989477	-0.0152621
1943		537.837	351.336		0.0152754	0.015589	0.17723	0.866044	0.979883	-0.0293179
1944		558.966	499.255		0.014773	0.0148142	0.457786	0.895517	0.997223	-0.00401189
1945		48.4357	195.993		0.0160483	0.0163311	0.554739	0.83097	0.982683	-0.025202
1946		638.494	144.102		0.0143355	0.0151896	0.589593	0.865304	0.943767	-0.0834968
1947		199.388	224.055		0.018303	0.0131263	1.30883	0.500846	1.39438	0.479622
1948		645.958	146.518		0.0158439	0.0164711	0.47887	0.836694	0.96192	-0.0560116
1949		24.9828	72.0807		0.0175319	0.0147869	0.850248	0.746647	1.18563	0.245655
1950		190.562	155.993		0.0152023	0.0139373	0.840098	0.621351	1.09076	0.125336
1951		43.7472	203.052		0.0146897	0.0158005	0.487123	0.831159	0.929702	-0.105161
1952		558.892	517.769		0.0161343	0.0143159	0.793373	0.755499	1.12702	0.172516
1953		35.3798	161.092		0.0162271	0.014613	1.06137	0.707536	1.11046	0.151152
1954		4.87775	107.001		0.0159609	0.0158828	0.00618778	0.893568	1.00492	0.00707587
1955		377.233	462.274		0.013594	0.014819	0.764031	0.763827	0.917335	-0.12448
1956		221.048	225.148		0.0167675	0.0140211	0.799992	0.78996	1.19588	0.258068
1957		90.1611	132.998		0.0130385	0.0177547	1.00446	0.662047	0.734371	-0.445418
1958		349.942	121.065		0.0143185	0.0142847	0.00260144	0.894197	1.00237	0.00340883
1959		199.12	212.055		0.0217872	0.00924761	1.88748	0.329918	2.35598	1.23633
1960		96.9255	113.528		0.0165899	0.0152407	1.31145	0.518007	1.08853	0.122376
1961		30.8687	174.886		0.0129978	0.0181641	0.714625	0.691288	0.715573	-0.482828
1962		416.804	107.085		0.0146019	0.0154192	0.215906	0.868149	0.946991	-0.078577
1963		162.649	257.113		0.0157075	0.0146157	0.497507	0.82737	1.0747	0.103937
1964		223.457	194.115		0.0153884	0.0128454	1.175	0.595334	1.19797	0.260591
1965		381.241	313.995		0.0167589	0.0145862	0.985058	0.669561	1.14895	0.200319
1966		183.352	129.102		0.0156989	0.0148558	0.774068	0.752669	1.05675	0.0796341
1967		102.355	139.095		0.0162163	0.0138106	0.771884	0.765621	1.1742	0.231675
1968		546.961	546.838		0.0171589	0.019246	0.255684	0.83095	0.891555	-0.165604
1969		601.413	696.538		0.0144509	0.0149064	0.213426	0.853656	0.969444	-0.0447711
1970		507.271	724.569		0.0151179	0.0156326	0.486406	0.85522	0.967075	-0.0482997
1971		643.236	130.159		0.0160336	0.0139441	0.810121	0.747159	1.14985	0.201446
1972		633.749	837.549		0.0160213	0.014187	0.623434	0.794833	1.1293	0.175424
1973		32.4588	159.076		0.0139027	0.0162617	0.820866	0.658382	0.854937	-0.226111
1974		60.765	99.0135		0.0143743	0.0128798	0.276568	0.867215	1.11603	0.15838
1975		396.755	542.32		0.00878467	0.0217015	2.13291	0.136973	0.404795	-1.30474
1976		315.183	276.28		0.00720109	0.00775753	0.762847	0.757454	0.928272	-0.107381
1977		27.6487	462.765		0.0144787	0.0150905	0.742248	0.785415	0.959459	-0.0597063
1978		103.288	145.513		0.0166586	0.0164989	0.0328377	0.888065	1.00968	0.0138964
1979		31.6562	306.137		0.0132343	0.014761	0.11177	0.831535	0.896573	-0.157507
1980		24.755	243.997		0.0154528	0.014312	0.566643	0.8687	1.07971	0.110639
1981		24.7336	134.996		0.015473	0.016011	0.1264	0.846009	0.966396	-0.049314
1982		499.252	126.091		0.0158284	0.0141138	1.21778	0.600376	1.12149	0.165416
1983		103.442	374		0.0147371	0.0157314	0.554904	0.835356	0.936794	-0.0941964
1984		644.069	938.586		0.0181696	0.0118028	1.99464	0.173485	1.53943	0.622393
1985		1.95513	134.958		0.0154191	0.0139885	0.804641	0.649961	1.10227	0.140479
1986		103.545	140.006		0.0158591	0.0165935	0.363275	0.876376	0.955744	-0.0653041
1987		295.931	237.102		0.0147538	0.0148897	0.192001	0.861782	0.99087	-0.0132325
1988		517.476	575.501		0.0148283	0.0172891	1.74097	0.146016	0.857664	-0.221515
1989		447.294	85.0758		0.0161162	0.0135866	0.681256	0.78718	1.18618	0.246324
1990		24.7333	243		0.0157294	0.0158176	0.0570212	0.891515	0.994418	-0.00807507
1991		36.1726	186.076		0.0156669	0.0139388	0.628161	0.804786	1.12398	0.168611
1992		447.032	364.281		0.016233	0.0134718	0.147884	0.805671	1.20496	0.268985
1993		98.9544	169.977		0.0173252	0.0129227	0.982591	0.728146	1.34068	0.422967
1994		316.528	231.251		0.00626526	0.00605545	0.325487	0.851565	1.03465	0.0491415
1995		481.326	196.169		0.0157997	0.0152965	0.391181	0.87078	1.0329	0.0466956
1996		57.4716	162.076		0.0146024	0.0149582	0.0876437	0.880341	0.976217	-0.0347261
1997		54.6388	140.962		0.0154765	0.0141947	0.0583866	0.83972	1.0903	0.124727
1998		80.8765	86.0962		0.0177869	0.0123136	2.01253	0.208708	1.4445	0.530566
1999		57.2572	207.05		0.0165177	0.012921	1.49302	0.42681	1.27836	0.354291
2000		645.569	83.5167		0.0152267	0.0157428	0.615176	0.838272	0.967218	-0.0480866
2001		643.29	128.143		0.0143802	0.014729	0.166346	0.877132	0.976314	-0.0345829
[truncated: 3,788 more rows]
